# Supplementary material for: Characterization of sebaceous and non-sebaceous cutaneous manifestations in patients with lynch syndrome: a systematic review
Source: Fam Cancer. 2022 Nov 23;22(2):167–75. doi: 10.1007/s10689-022-00319-8 (PMC10020322; doi:10.1007/s10689-022-00319-8)
Supplement: Supplementary file 1 — Supplementary file1 (XLSX 46 kb) [file 10689_2022_319_MOESM1_ESM.xlsx]

## Sheet: Sup. 1 Studies
Characterization of Sebaceous and Non-Sebaceous Cutaneous Manifestations in Patients with Lynch Syndrome – A Systematic Review Shahram Aziz1, Hazel O’Sullivan2, Kara Heelan2, Afrina Alam3, Terri P. McVeigh2 Department of Physiology, University of Sulaimani, Sulaymaniyah, Iraq1, The Royal Marsden NHS Foundation Trust, London, UK2, Department of Dermatology, Imperial College London & Chelsea and We…
Online Resource 1: List of Included Studies
Studies								Tests
No.	Author	Title	Type	Year of Publication	Country	Language	Number of Cases	IHC (Skin Lesions)	MSI (Skin Lesions)	Germline
1	Muir et al.	Multiple primary carcinomata of the colon, duodenum, and larynx associated with kerato‐acanthomata of the face	Case Report	1967	UK	English	1	N	N	N
2	Torre et al.	Multiple sebaceous tumors	Case Report	1968	USA	English	1	N	N	N
3	Bakkhr et al.	Multiple Sebaceous Gland Tumours, with Multiple Tumours of Internal Organs	Case Report	1971	Netherlands	English	1	N	N	N
4	Rulonm et al.	Multiple Sebaceous Neoplasms of the Skin An Association with Multiple Visceral Carcinomas, Especially of the Colon	Case Series	1973	USA	English	5	N	N	N
5	Lynne-Davies et al.	Multiple sebaceous gland tumours associated with polyposis of the colon and bony abnormalities	Case Series	1974	Canada	English	1	N	N	N
6	Jakobiec et al.	Sebaceous adenoma of the eyelid and visceral malignancy	Case Report	1974	USA	English	1	N	N	N
7	Leonard et al.	Multiple Sebaceous Gland Tumors and Visceral Carcinomas	Case Report	1974	USA	English	1	N	N	N
8	Sciallis et al.	Multiple Sebaceous Adenomas and Gastrointestinal Carcinoma	Case Series	1974	USA	English	2	N	N	N
9	Tschang et al.	MULTIPLE SEBACEOUS ADENOMAS AND INTERNAL MALIGNANT DISEASE A CASE REPORT WITH CHROMOSOMAL ANALYSIS	Case Report	1976	USA	English	1	N	N	N
10	Reiffers et al.	Sebaceous hyperplasias, kerato-acanthomas, epitheliomas of the face and cancer of the colon. A new entity	Case Report	1976	Switzerland	French	1	N	N	N
11	Anderson	An inherited Form of Large Bowel Cancer Muir’s Syndrome	Case Series	1979	USA	English	1	N	N	N
12	Housholder et al.	Sebaceous neoplasms associated with visceral carcinomas	Case Series	1980	USA	English	2	N	N	N
13	Descalzi et al.	Sebaceous adenomas and keratocanthomas in a patient with malignant lymphoma a new form of torre's syndrome	Case Report	1981	USA	English	1	N	N	N
14	Lynch et al.	The Cancer Family Syndrome Rare Cutaneous Phenotypic Linkage of Torre's Syndrome	Case Series	1981	USA	English	4	N	N	N
15	Fahmy et al.	Muir-Torre syndrome report of a case and reevaluation of the dermatopathologic features	Case Report	1982	USA	English	1	N	N	N
16	Finan et al.	Sebaceous gland tumors and systemic disease: a clinicopathologic analysis	Case Series	1984	USA	English	23	N	N	N
17	Spielvogel et al.	Oral isotretinoin therapy for familial Muir-Torre syndrome	Case Series	1984	USA	English	4	N	N	N
18	Banse-Kupin et al.	Torre's syndrome Report of two cases and review of the literature	Case Series	1984	USA	English	2	N	N	N
19	Alessi et al.	Multiple Sebaceous Tumors and Carcinomas of the Colon Torre Syndrome	Case Report	1985	Italy	English	1	N	N	N
20	Graham et al.	Torre-Muir Syndrome An Association With Isolated Sebaceous Carcinoma	Case Series	1985	UK	English	3	N	N	N
21	Lynch et al.	Muir-Torre syndrome in several members of a family with a variant of the Cancer Family Syndrome	Case Series	1985	USA	English	9	N	N	N
22	Jacobs et al.	Sebaceous Carcinoma Arising From Bowen's Disease of the Vulva	Case Report	1986	USA	English	1	N	N	N
23	Shapiro et al.	Muir-Torre syndrome	Case Report	1986	USA	English	1	N	N	N
24	Grignon et al.	Transitional Cell Carcinoma in the Muir-Torre Syndrome	Case Report	1987	USA	English	1	N	N	N
25	Tillawi et al.	Solitary Tumors of Meibomian Gland Origin and Torre's Syndrome	Case Series	1987	USA	English	1	N	N	N
26	Hagedorn et al.	Torre-Muir Syndrome	Case Report	1987	Germany	German	1	N	N	N
27	Karsten et al.	torre-muir syndrome sebaceous gland tumors signal the presence of colon carcinoma and other malignant tumors of internal organs	Case Series	1987	Germany	German	3	N	N	N
28	Jakobiec et al.	Unusual eyelid tumors with sebaceous differentiation in the Muir-Torre syndrome. Rapid clinical regrowth and frank squamous transformation after biopsy	Case Series	1988	USA	English	2	N	N	N
29	Smith et al.	HEREDITARY CARCINOMA SYNDROMES ASSOCIATED WITH BENIGN HEAD AND NECK TUMORS	Case Series	1988	USA	English	1	N	N	N
30	Schwartz et al.	The Muir-Torre syndrome a disease of sebaceous and colonic neoplasms	Case Series	1989	USA	English	2	N	N	N
31	Umbert et al.	‘Sebaceoma’ associated with centroblastic-centrocytic lymphoma	Case Report	1990	Spain	English	1	N	N	N
32	Swerdloff et al.	Mucous cell hyperplasia in an odontogenic cyst from a patient with Muir-Torre syndrom	Case Report	1990	USA	English	2	N	N	N
33	Rothenberg et al.	The Muir-Torre (Torre’s) syndrome The significance of a solitary sebaceous tumor	Case Series	1990	USA	English	2	N	N	N
34	Bisceglia et al.	Muir-Torre Syndrome A Case Report	Case Report	1991	Italy	English	1	N	N	N
35	Guitart et al.	Muir-Torre syndrome associated with alpha1-antitrypsin deficiency and cutaneous vasculitis Report of a case with exacerbation	Case Report	1991	USA	English	1	N	N	N
36	Vissuzaine et al.	Muir-Torre syndrome. Multiple visceral cancers associated with an isolated sebaceous epitheliom	Case Report	1991	France	French	1	N	N	N
37	Narita et al.	Muir-Torre Syndrome	Case Report	1992	Japan	English	1	N	N	N
38	Cruz Vigo et al.	Muir-Torre syndrome with multiple neoplasia	Case Report	1992	Spain	English	1	N	N	N
39	Cohen et al.	Muir-Torre Syndrome in Patients With Hematologic Malignancies	Case Report	1992	USA	English	1	N	N	N
40	Prunet et al.	Muir-Torre syndrome A case-report associated with a familial cancer syndrome	Case Report	1992	France	French	1	N	N	N
41	Panday et al.	Obstructive jejunal adenocarcinoma in the Muir-Torre syndrome	Case Report	1993	Netherlands	English	1	N	N	N
42	Rodenas et al.	Muir-Torre syndrome associated with a family history of hyperlipidemia	Case Report	1993	Spain	English	1	N	N	N
43	Li et al.	The familial Muir-Torre syndrome	Case Series	1993	USA	English	3	N	N	N
44	Meier-Gibbons et al.	Sebaceous gland adenoma of the palpebral conjunctiva in a patient with Muir-Torre-syndrome A case report	Case Report	1994	Switzerland	English	1	N	N	N
45	Hall et al.	Muir-Torre syndrome a variant of the cancer family syndrome	Case Series	1994	UK	English	3	N	N	N
46	Honchel et al.	Microsatellite Instability in Muir-Torre Syndrome	Case Series	1994	USA	English	13	N	Y	N
47	Nakadi et al.	Combined therapeutic approach for extraorbital sebaceous carcinoma in a Torre’s syndrome	Case Report	1995	Belgium	English	1	N	N	N
48	Stockl et al.	Sebaceous carcinoma of the eyelid in an immunocompromised patient with Muir-Torre syndrome	Case Report	1995	Canada	English	1	N	N	N
49	Paraf et al.	Clinicopathological relevance of the association between gastrointestinal and sebaceous neoplasms The Muir-Torre syndrome	Case Series	1995	Canada	English	1	N	N	N
50	Spraul et al.	Metastatic adenocarcinoma to the retina in a patient with Muir-Torre syndrome	Case Report	1995	Germany	English	1	N	N	N
51	Abraham et al.	Sebaceous Adenomas, Squamous Cell Carcinoma and Skin Infections in a Patient with Carcinoma of the Colon, Rectum and Bladder	Case Report	1995	Israel	English	1	N	N	N
52	Weitzer et al.	Isolated expression of the Muir-Torre phenotype in a member of a family with hereditary non-polyposis colorectal cancer	Case Report	1995	New Zealand	English	1	N	N	Y
53	Quinn et al.	Microsatellite instability in human non-melanoma and melanoma skin cancer	Case Series	1995	UK	English	1	N	Y	N
54	Davis et al.	Genitourinary tumors in men with the Muir-Torre syndrome	Case Report	1995	USA	English	1	N	N	N
55	Hulling et al.	Microsatellite instability in keratoacanthoma	Case Series	1995	USA	English	4	N	Y	N
56	Hartig et al.	Muir-Torre syndrome. Diagnostic criteria and review of the literature	Case Report	1995	Germany	German	1	N	N	N
57	Kruse et al.	Is the mismatch repair deficient type of Muir-Torre syndrome confined to mutations in the hMSH2 gene	Case Series	1996	Germany	English	7	Y	Y	Y
58	Goihman-Yahir et al.	Solitary sebaceoma in Muir-Torre syndrome	Case Report	1996	Italy	English	1	N	N	N
59	Graells et al.	Muir-Torre syndrome in a patient with acquired immunodeficiency syndrome	Case Report	1996	Spain	English	1	N	N	N
60	Simonetti et al.	Description of a case of Muir-Torre syndrome. Giornale Italiano di Dermatologia e Venereologia	Case Report	1996	Italy	Italian	1	N	N	N
61	Esche et al.	Muir-Torre syndrome Clinical features and molecular genetic analysis	Case Report	1997	Germany	English	1	N	Y	Y
62	Peris et al.	Widespread microsatellite instability in sebaceous tumours of patients with the Muir-Torre syndrome	Case Series	1997	Italy	English	3	N	Y	N
63	Tomlinson et al.	Molecular and clinico-pathological features of two families with the HNPCC syndrome and unusual phenotypes	Case Series	1997	UK	English	1	N	N	Y
64	Pehoushek et al.	Solitary Facial Lesion	Case Report	1997	USA	English	1	N	N	N
65	Warschaw et al.	The Muir-Torre syndrome in a black patient with AIDS Histopathology and molecular genetic studies	Case Report	1997	USA	English	1	N	Y	N
66	Kiehl et al.	DNA image cytometry in sebaceous tumours of the Muir-Torre syndrome	Case Report	1998	Germany	English	1	N	N	N
67	Kruse et al.	Muir-Torre phenotype has a frequency of DNA mismatch-repair-gene mutations similar to that in hereditary nonpolyposis colorectal cancer families	Case Series	1998	Germany	English	18	Y	Y	Y
68	Suspiro et al.	The Muir-Torre Syndrome A Rare Variant of Hereditary Nonpolyposis Colorectal Cancer Associated With hMSH2 Mutation	Case Report	1998	Portugal	English	1	N	N	Y
69	Godinho et al.	Muir-Torre syndrome Report of two cases	Case Series	1998	Portugal	English	2	N	N	N
70	Marcusson et al.	Isotretinoin for sebaceous skin lesions in Muir-Torre syndrome A case report	Case Report	1998	Sweden	English	1	N	N	N
71	Johnson et al.	Muir-Torre syndrome	Case Report	1998	USA	English	1	N	N	N
72	Serleth et al.	A Muir-Torre syndrome family	Case Report	1998	USA	English	1	N	N	N
73	Tomasini et al.	Solitary sebaceous adenoma. Marker for Muir-Torre syndrome	Case Report	1998	Italy	Italian	1	N	N	N
74	Vermeer et al.	Two patients with Muir-Torre syndrome	Case Series	1999	Netherlands	Dutch	2	N	N	Y
75	Kanitakis et al.	Sebaceous adenomas with atypical immunohistochemical features in the Muir-Torre syndrome	Case Report	1999	France	English	1	N	N	N
76	Kruse et al.	A Novel Germline Mutation in the hMLH1 DNA Mismatch Repair Gene in a Patient with an Isolated Cystic Sebaceous Tumor	Case Report	1999	Germany	English	1	N	Y	Y
77	Rutten et al.	Cystic Sebaceous Tumors as Marker Lesions for the Muir-Torre Syndrome A Histopathologic and Molecular Genetic Study	Case Series	1999	Germany	English	9	N	Y	Y
78	Swale et al.	Microsatellite instability in benign skin lesions in hereditary non-polyposis colorectal cancer syndrome	Case Series	1999	UK	English	3	N	Y	Y
79	Akhtar et al.	Muir-Torre syndrome Case report of a patient with concurrent jejunal and ureteral cancer and a review of the literature	Case Report	1999	USA	English	1	N	N	N
80	Propeck et al.	Sebaceous carcinoma of the breast in a patient with Muir-Torre syndrome	Case Report	1999	USA	English	1	N	N	N
81	Lynch et al.	Colorectal cancer and the Muir-Torre syndrome in a Gypsy family a review	Case Series	1999	USA	English	4	N	N	Y
82	Godard et al.	Mutation in the MSH2 gene in Muir-Torre syndrome	Case Report	1999	France	French	1	N	N	Y
83	Dore et al.	Muir-Torre syndrome and familial colorectal cancer Two families with molecular genetic analysis	Case Series	1999	France	French	3	N	N	Y
84	Spraul et al.	Sebaceous hyperplasia of the lower eyelid	Case Report	1999	Germany	German	1	N	N	N
85	Strul et al.	Muir-Torre syndrome and HNPCC: importance of clinical diagnosis and genetic investigation in family members	Case Report	1999	Israel	Hebrew	1	N	N	Y
86	Tiszlavicz et al.	Muir-Torre syndrome	Case Report	1999	Hungary	Hungarian	1	N	N	N
87	Graefe et al.	Muir-Torre syndrome - treatment with isotretinoin and interferon alpha-2a can prevent tumour development	Case Report	2000	Germany	English	1	N	N	N
88	Donati et al.	Unusual features of sebaceous carcinoma in a typical Muir-Torre syndrome	Case Series	2000	Italy	English	2	N	N	N
89	Misago et al.	Sebaceous Neoplasms in Muir-Torre Syndrome	Case Report	2000	Japan	English	1	N	N	N
90	Takata et al.	Hereditary non-polyposis colorectal cancer associated with disseminated superficial porokeratosis. Microsatellite instability in skin tumours	Case Report	2000	Japan	English	1	N	Y	Y
91	Caldes et al.	New mutation in the hMSH2 gene in a Spanish Muir-Torre syndrome	Case Report	2000	Spain	English	1	N	N	Y
92	Mencía-Gutiérrez et al.	Sebaceous gland carcinoma of the eyelid and palpebral conjunctiva in a patient with Muir-Torre syndrome	Case Report	2000	Spain	English	1	N	N	Y
93	Entius et al.	Microsatellite instability and expression of hMLH-1 and hMSH-2 in sebaceous gland carcinomas as markers for Muir-Torre syndrome	Case Series	2000	USA	English	13	Y	Y	N
94	Abad et al.	A patient hospitalized for an aneurysm with a history of cancer	Case Report	2000	France	French	1	N	N	Y
95	Muller et al.	Malignant lymphoma as a second malignancy in Muir-Torre syndrom	Case Report	2000	Germany	German	1	N	N	Y
96	Ulla et al.	Endoscopic resection of an adenocarcinoma of the colon in a patient with Muir-Torre syndrome	Case Report	2000	Spain	Spanish	1	N	N	N
97	Southey et al.	Molecular pathologic analysis enhances the diagnosis and management of Muir-Torre syndrome and gives insight into its underlying molecular pathogenesis	Case Series	2001	Australia	English	3	Y	Y	Y
98	Kruse et al.	``Second Hit'' in Sebaceous Tumors from Muir±Torre Patients with Germline Mutations in MSH2 Allele Loss is Not the Preferred Mode of Inactivation	Case Series	2001	Germany	English	1	Y	Y	Y
99	Coldron et al.	Muir-Torre syndrome	Case Report	2001	UK	English	1	N	N	N
100	Singhal et al.	Right-sided non-bacterial thrombotic endocarditis in a chronic hemodialysis patient with Muir-Torre syndrome	Case Report	2001	UK	English	1	N	N	N
101	Harwood et al.	An association between sebaceous carcinoma and microsatellite instability in immunosuppressed organ transplant recipients	Case Series	2001	UK	English	2	Y	Y	N
102	Mathiak et al.	Loss of DNA mismatch repair proteins in skin tumors from patients with Muir-Torre syndrome and MSH2 or MLH1 germline mutations Establishment of immunohistochemical analysis as a screen	Case Series	2002	Germany	English	9	Y	Y	Y
103	Moura et al.	Report of a case of Muir-Torre syndrome Journal of the European Academy of Dermatology and Venereology	Case Report	2002	Portugal	English	1	N	N	N
104	Machin et al.	Microsatellite instability and immunostaining for MSH-2 and MLH-1 in cutaneous and internal tumors from patients with the Muir-Torre syndrome	Case Series	2002	Spain	English	6	Y	Y	N
105	Matthews et al.	Muir-Torre syndrome a case for surveillance of the ampulla of Vater	Case Report	2002	UK	English	1	N	N	N
106	Jonas et al.	Muir-Torre syndrome	Case Report	2002	Germany	German	1	N	N	Y
107	Kruse et al.	Frequency of microsatellite instability in unselected sebaceous gland neoplasias and hyperplasias	Case Series	2003	Germany	English	10	N	Y	N
108	Mangold et al.	A genotype-phenotype correlation in HNPCC strong predominance of msh2 mutations in 41 patients with Muir-Torre syndrome	Case Series	2003	Germany	English	24	Y	Y	Y
109	Baratsis et al.	Muir-Torre syndrome (MTS) A case report Annals of Gastroenterology	Case Report	2003	Greece	English	1	N	N	N
110	Okamoto et al.	Molecular Analysis of Astrocytoma Associated with Turcot Syndrome Type 1 - Case Report	Case Report	2003	Japan	English	1	N	N	N
111	Tay et al.	Ophthalmic presentation of the Muir Torre syndrome	Case Series	2003	UK	English	2	N	N	N
112	Abbott et al.	Cystic sebaceous neoplasms in Muir-Torre syndrome	Case Report	2003	USA	English	1	N	N	N
113	Chen et al.	Muir-Torre syndrome and early detection of internal malignancy	Case Report	2003	USA	English	1	N	N	N
114	Font et al.	Sebaceous gland adenoma of the tarsal conjunctiva in a patient with Muir-Torre syndrome	Case Report	2003	USA	English	1	Y	N	N
115	Popnikolov et al.	Loss of mismatch repair proteins in sebaceous gland tumors	Case Series	2003	USA	English	4	Y	N	N
116	Vajda et al.	Multiple sebaceous tumors with colon cancer--Muir-Torre syndrome	Case Report	2003	Hungary	Hungarian	1	N	N	N
117	Arenal et al.	Síndrome de Muir-Torre	Case Report	2003	Spain	Spanish	1	N	N	N
118	Gómez-Centeno et al.	Muir Torre’s syndrome	Case Report	2003	Spain	Spanish	1	N	N	N
119	Lai et al.	Eyelid Sebaceous Carcinoma Masquerading as In Situ Squamous Cell Carcinoma	Case Series	2004	Australia	English	1	N	N	N
120	Suter et al.	Germline epimutation of MLH1 in individuals with multiple cancers	Case Series	2004	Australia	English	1	N	N	Y
121	Barana et al.	Spectrum of Genetic Alterations in Muir-Torre Syndrome is the Same as in HNPCC	Case Series	2004	Italy	English	3	Y	Y	Y
122	Bassetto et al.	Biological Behavior of the Sebaceous Carcinoma of the Head	Case Series	2004	Italy	English	1	N	N	N
123	Huanga et al.	Multiple epithelial and nonepithelial tumors in hereditary nonpolyposis colorectal cancer Characterization of germline and somatic mutations	Case Series	2004	Taiwan	English	1	N	N	Y
124	Balkan et al.	Muir-Torre syndrome presenting with ileus A case report	Case Report	2004	Turkey	English	1	N	N	N
125	Tuncel et al.	Muir-Torre syndrome	Case Report	2004	Turkey	English	1	Y	N	N
126	Cynthia et al.	Extraocular Sebaceous Carcinoma in a Patient with Muir-Torre Syndrome	Case Report	2004	USA	English	1	Y	N	N
127	Fiorentino et al.	Muir-Torre syndrome confirmation of diagnosis by immunohistochemical analysis of cutaneous lesions	Case Report	2004	USA	English	1	Y	N	N
128	Curry et al.	Muir-Torre syndrome Role of the dermatopathologist in diagnosis	Case Series	2004	USA	English	2	N	N	Y
129	Rishi et al.	Sebaceous gland tumors of the eyelids and conjunctiva in the Muir-Torre syndrome A clinicopathologic study of five cases and literature review	Case Series	2004	USA	English	5	N	N	N
130	Lee et al.	A case of Muir-Torre syndrome	Case Report	2004	South Korea	Korean	1	N	N	N
131	Ponti et al.	Different phenotypes in Muir-Torre syndrome Clinical and biomolecular characterization in two Italian families	Case Series	2005	Italy	English	2	Y	Y	Y
132	Ponti et al.	Identification of Muir-Torre syndrome among patients with sebaceous tumors and keratoacanthomas role of clinical features, microsatellite instability, and immunohistochemistry	Case Series	2005	Italy	English	7	Y	Y	Y
133	Jongh et al.	A skin tumor as a marker for a hereditary cancer syndrome Muir-Torre syndrome	Case Series	2005	Netherlands	English	4	Y	N	Y
134	Ezquerra et al.	Pseudoporhyria secondary to acitretin	Case Report	2005	Spain	English	1	N	N	N
135	Okan et al.	Muir-Torre syndrome a case report and review of the literature The Turkish Journal of Gastroenterology	Case Report	2005	Turkey	English	1	Y	N	N
136	Sladden et al.	Skin tumours and a family history of cancer	Case Report	2005	UK	English	1	N	N	N
137	Singh et al.	Sebaceous adenoma of the eyelid in Muir-Torre syndrome	Case Report	2005	USA	English	1	Y	N	N
138	Czako et al.	The first molecular analysis of a Hungarian HNPCC family A novel MSH2 germline mutation	Case Series	2005	Hungary	Hungarian	1	Y	Y	Y
139	Nishikawa et al.	Sebaceous carcinoma of the eyelid in a patient with esophageal carcinoma	Case Report	2005	Japan	Japanese	1	N	N	N
140	Tischkowitz et al.	Muir Torre syndrome and MSH2 mutations the importance of dermatological awareness	Case Series	2006	Canada	English	1	Y	N	Y
141	Ollila et al.	The importance of functional testing in the genetic assessment of Muir-Torre syndrome, a clinical subphenotype of HNPCC	Case Series	2006	Finland	English	4	Y	Y	Y
142	Jones et al.	Muir-Torre syndrome Diagnostic and screening guidelines	Case Report	2006	Germany	English	1	Y	Y	Y
143	Tsalis et al.	Sebaceous gland tumors and internal malignancy in the context of Muir-Torre syndrome. A case report and review of the literature	Case Report	2006	Greece	English	1	N	N	N
144	Gáspár et al.	Muir-Torre syndrome a case of two brothers	Case Series	2006	Hungary	English	2	N	N	N
145	De Leo et al.	Extraocular sebaceous carcinoma in Muirr Torre Syndrome with unfavorable prognosis	Case Report	2006	Italy	English	1	N	N	N
146	Ponti et al.	Value of MLH1 and MSH2 mutations in the appearance of Muir-Torre syndrome phenotype in HNPCC patients presenting sebaceous gland tumors or keratoacanthomas	Case Series	2006	Italy	English	5	Y	Y	Y
147	Nishizawa et al.	Muir-torre syndrome with intriguing squamous lesions a case report and review of the literature	Case Report	2006	Japan	English	1	Y	N	N
148	Caretano et al.	Extra-ocular sebaceous carcinoma in a patient with Muir-Torre syndrome and an MSH2 germline mutation	Case Report	2006	Portugal	English	1	N	N	Y
149	Marazza et al.	An illustrative case of Muir-Torre syndrome contribution of immunohistochemical analysis in identifying indicator sebaceous lesions	Case Report	2006	Switzerland	English	1	Y	Y	N
150	Vernez et al.	A case of Muir-Torre syndrome associated with mucinous hepatic cholangiocarcinoma and a novel germline mutation of the MSH2 gene	Case Report	2006	Switzerland	English	1	N	N	Y
151	Navi et al.	Muir-Torre syndrome	Case Report	2006	USA	English	1	Y	N	N
152	Weinstein et al.	Muir-Torre syndrome A case of this uncommon entity	Case Report	2006	USA	English	1	N	N	N
153	Bertholom et al.	Sebaceous tumors of the eyelids in a patient with muir-torre syndrome	Case Report	2006	France	French	1	N	N	Y
154	Moriguchi et al.	A Case Report of Muir-Torre Syndrome	Case Report	2006	Japan	Japanese	1	N	N	N
155	Fujihara et al.	A Case of Muir-Torre Syndrome	Case Series	2006	Japan	Japanese	27	N	N	N
156	Goetze et al.	Asymptomatic papules and tumors of the face, neck, and trunk combined with renal, intestinal, and prostatic malignancies	Case Report	2007	Germany	English	1	N	N	N
157	Mangold et al.	MSH6 mutation in Muir–Torre syndrome could this be a rare finding	Case Series	2007	Germany	English	10	Y	Y	Y
158	Satarkar et al.	Muir Torre syndrome A case report	Case Report	2007	India	English	1	N	N	N
159	Jairam et al.	More than just skin deep! a report on a family with Muir-Torre syndrome	Case Series	2007	India	English	2	N	N	N
160	Levi et al.	Switching from tacrolimus to sirolimus halts the appearance of new sebaceous neoplasms in Muir-Torre syndrome	Case Report	2007	Israel	English	1	N	N	Y
161	Cesinaro et al.	Mismatch repair proteins expression and microsatellite instability in skin lesions with sebaceous differentiation A study in different clinical subgroups with and without extracutaneou	Case Series	2007	Italy	English	13	Y	Y	N
162	Yanaba et al.	Muir-Torre syndrome caused by partial duplication of MSH2 gene by Alu-mediated nonhomologous recombination	Case Report	2007	Japan	English	1	Y	Y	Y
163	Cimen et al.	Penile keratoacanthoma associated with urothelial carcinoma of the bladder in Muir-Torre syndrome	Case Report	2007	Turkey	English	1	N	N	N
164	Arnold et al.	An individual with Muir-Torre syndrome found to have a pathogenic MSH6 gene mutation	Case Report	2007	UK	English	1	Y	Y	Y
165	Lachiewicz et al.	Muir-Torre syndrome	Case Report	2007	USA	English	1	N	N	N
166	Demirci et al.	Eyelid sebaceous carcinoma associated with Muir-Torre syndrome in two cases	Case Series	2007	USA	English	2	N	N	N
167	Hare et al.	Muir-Torre syndrome A rare but important disorder	Case Series	2007	USA	English	2	Y	N	N
168	Moustafa et al.	Therapy refractory blepharoconjunctivitis in a 90 year old patient	Case Report	2007	Germany	German	1	N	N	N
169	Chabelmann et al.	Multiple keratoses and yellow papules	Case Report	2008	Brazil	English	1	N	N	N
170	Ponti et al.	Malignant melanoma in patients with hereditary nonpolyposis colorectal cancer	Case Series	2008	Italy	English	9	Y	Y	Y
171	Tohya et al.	Muir-Torre syndrome associated with endometrial carcinoma	Case Report	2008	Japan	English	1	N	N	N
172	Archer-Dubon et al.	Immunohistochemistry screening of sebaceous lesions for Muir-Torre syndrome in a 26-year period in a Mexican population	Case Series	2008	Mexico	English	4	Y	N	N
173	Mercader et al.	Clinical follow-up and presence of visceral tumors in 12 patients with sebaceous gland tumors	Case Series	2008	Spain	English	2	N	N	Y
174	Sheng-Shan et al.	Muir-Torre syndrome A case report with collision sebaceous carcinoma and basal cell carcinoma	Case Report	2008	Taiwan	English	1	N	N	N
175	Alzaraa et al.	Sebaceous carcinoma of the skin of the breast a case report	Case Report	2008	UK	English	1	N	N	Y
176	Murphy et al.	Muir-Torre Syndrome Expanding the genotype and phenotype - A further family with a MSH6 mutation	Case Report	2008	UK	English	2	N	N	Y
177	Pancholi et al.	Muir-Torre syndrome a case report and screening recommendations	Case Report	2008	UK	English	1	N	N	N
178	Park et al.	Identifying Muir-Torre syndrome in a patient with glioblastoma multiforme	Case Report	2008	USA	English	1	N	N	Y
179	Shellenberger et al.	Genes are more than skin deep a case of Muir-Torre syndrome	Case Report	2008	USA	English	1	N	N	N
180	South et al.	The frequency of Muir-Torre syndrome among Lynch syndrome families	Case Series	2008	USA	English	14	Y	N	Y
181	Deguchi et al.	Two cases of Muir-Torre syndrome	Case Series	2008	Japan	Japanese	2	N	N	N
182	Yoshiki et al.	Two cases of Muir-Torre syndrome	Case Series	2008	Japan	Japanese	2	N	N	N
183	Monteagudo-Sánchez et al.	Muir-Torre syndrome	Case Series	2008	Spain	Spanish	2	Y	N	N
184	Stoebner et al.	Solitary subungual keratoacanthoma arising in an MSH2 germline mutation carrier Confirmation of a relationship by immunohistochemical analysis	Case Report	2009	France	English	1	Y	N	Y
185	Meyer et al.	An interstitial deletion at 3p21.3 results in the genetic fusion of MLH1 and ITGA9 in a lynch syndrome family	Case Series	2009	Germany	English	3	N	N	Y
186	Tanyi et al.	A new mutation in Muir-Torre syndrome associated with familiar transmission of different gastrointestinal adenocarcinomas	Case Report	2009	Hungary	English	1	Y	Y	Y
187	Morales-Burgos et al.	MSH-2 and MLH-1 Protein Expression in Muir Torre Syndrome-Related and Sporadic Sebaceous Neoplasms	Case Series	2009	Puerto Rico	English	3	Y	N	N
188	Wu et al.	Muir-Torre syndrome extraocular sebaceous carcinoma with adenocarcinoma of colon in a 76-year-old man	Case Report	2009	Taiwan	English	1	N	N	N
189	Crawley et al.	Efficacy of isotretinoin for cutaneous manifestations of Muir-Torre syndrome	Case Report	2009	UK	English	1	N	N	N
190	Ingram et al.	All patients with sebaceous gland neoplasms should be screened for Muir-Torre syndrome	Case Report	2009	UK	English	1	Y	N	N
191	Nolan et al.	First case report of Muir-Torre syndrome associated with non-small cell lung cancer	Case Report	2009	UK	English	1	N	N	Y
192	Cohen et al.	Muir-Torre syndrome associated with a mutation in MSH6 Multiple sebaceous carcinomas as the presenting feature	Case Report	2009	USA	English	1	Y	N	Y
193	Heather et al.	Muir-Torre Syndrome: A Case Report	Case Report	2009	USA	English	1	N	N	N
194	Sparr et al.	Intraductal papillary mucinous neoplasm of the pancreas with loss of mismatch repair in a patient with Lynch syndrome	Case Report	2009	USA	English	1	N	N	Y
195	Orta et al.	Towards identification of hereditary DNA mismatch repair deficiency Sebaceous neoplasm warrants routine immunohistochemical screening regardless of patient’s age or other clinical char	Case Series	2009	USA	English	6	Y	N	N
196	Bacha et al.	Muir-Torre syndrome rare association with duodenal carcinoma	Case Report	2009	France	French	1	N	N	N
197	Gruber et al.	Crusty lesion on the cheek and red papule on the breast of a 70-year-old patient	Case Report	2009	Austria	German	1	N	N	N
198	Güere et al.	Muir-Torre syndrome	Case Report	2009	Peru	Spanish	1	N	N	N
199	Crowe et al.	If at first you don't succeed making the right diagnosis eventually.	Case Report	2010	Australia	English	1	Y	N	Y
200	Whitehead et al.	Combined mlh1 and pms2 mismatch repair protein defects in a patient with muir-torre syndrome	Case Report	2010	Australia	English	1	Y	Y	N
201	Lynch et al.	Ileocecal adenocarcinoma and ureteral transitional cell carcinoma with multiple sebaceous tumors and keratoacanthomas in a case of muir-torre syndrome	Case Report	2010	USA	English	1	N	N	Y
202	Lingutla et al.	Muir-torre syndrome Association of sebaceous gland neoplasms with colorectal cancer; The need for aggressive colonoscopic surveillance	Case Series	2010	USA	English	5	N	N	N
203	Jasperson et al.	Evaluating Lynch syndrome in very early onset colorectal cancer probands without apparent polyposis	Case Series	2010	USA	English	3	N	N	Y
204	Negraszus et al.	Female patient with Muir-Torre syndrome	Case Report	2010	Germany	German	1	N	N	Y
205	Arias-Santiago et al.	Facial sebaceous carcinoma Muir-Torre syndrome	Case Report	2010	Spain	Spanish	1	N	N	N
206	Gilpin et al.	Squamous cell carcinoma Another MLH1 associated cancer	Case Series	2011	Canada	English	2	Y	Y	Y
207	Becker-Schiebe et al.	Muir-Torre syndrome - an uncommon localization of sebaceous carcinomas following irradiation	Case Report	2011	Germany	English	1	Y	Y	N
208	Casper et al.	Coding microsatellite instability affecting the genes HT001, PTHL3, SEC63, TAF1B and TGFBR2 in a lynch-syndrome associated hepatocellular carcinoma	Case Report	2011	Germany	English	1	N	N	Y
209	Arnogiannaki et al.	Sebaceous gland carcinoma of the eyelid with comedocarcinoma features	Case Report	2011	Greece	English	1	N	N	N
210	Morando et al.	The liver another organ involved in Muir Torre syndrome	Case Report	2011	Italy	English	1	N	N	Y
211	Ruiz-Tovar et al.	Polypoid adenocarcinoma in the efferent jejunal loop after total gastrectomy in a Muir-Torre syndrome patient	Case Report	2011	Spain	English	1	N	N	Y
212	Atkinson et al.	The successful use of photodynamic therapy in the treatment of sebaceous adenomas in Muir-Torre syndrome	Case Report	2011	UK	English	1	N	N	Y
213	Tailor et al.	Acute myeloid leukaemia associated with Muir-Torre variant of hereditary non-polyposis colon cancer (HNPCC) implications for inherited and acquired mutations in DNA mism	Case Report	2011	UK	English	1	N	N	Y
214	Ang et al.	Muir-torre syndrome Case report and review of the literature Cutis	Case Report	2011	USA	English	1	N	N	N
215	Binder et al.	Glioblastoma multiforme in the Muir-Torre syndrome	Case Report	2011	USA	English	1	N	N	N
216	Griffard et al.	The cutaneous effects of post-transplant immunosuppression with cyclosporine in Muir-Torre syndrome	Case Report	2011	USA	English	1	N	N	N
217	Landis et al.	Immunosuppression and sebaceous tumors A confirmed diagnosis of Muir-Torre syndrome unmasked by immunosuppressive therapy	Case Report	2011	USA	English	1	Y	N	Y
218	Roberts et al.	Muire-Torre syndrome Surgical management and cancer screening guidelines	Case Report	2011	USA	English	1	N	N	N
219	Lowery et al.	Acinar cell carcinoma of the pancreas new genetic and treatment insights into a rare malignancy	Case Series	2011	USA	English	1	Y	N	Y
220	Mundt et al.	A report of a family with an MSH2 mutation and prostate cancer	Case Series	2011	USA	English	1	N	N	Y
221	Körber et al.	Muir-Torre syndrome	Case Report	2011	Germany	German	1	N	Y	N
222	Smith et al.	Sebaceous adenoma arising within an ovarian mature cystic teratoma in Muir-Torre syndrome	Case Report	2012	Australia	English	1	Y	N	Y
223	Karamurzin et al.	Unusual DNA mismatch repair–deficient tumors in Lynch syndrome a report of new cases and review of the literature	Case Series	2012	Belgium	English	2	Y	N	Y
224	Kacerovska et al.	MSH6 mutation in a family affected by muir-torre syndrome	Case Report	2012	Czech	English	1	Y	N	Y
225	Agiannidis et al.	Metachronous occurrence of colorectal cancer in a Muir-Torre syndrome patient presenting with recurrent sebaceous adenoma e	Case Report	2012	Greece	English	1	Y	N	N
226	Panjwani et al.	Extraocular sebaceous carcinoma a series of three cases with varied presentation	Case Series	2012	India	English	1	N	N	N
227	Nakamizo et al.	Simultaneous occurrence of distantly located multiple sebaceous carcinomas with elevated serum TGF-beta in Muir-Torre syndrome	Case Report	2012	Japan	English	1	N	Y	N
228	Lorente-Lavirgen et al.	Microsatellite and genetic instability in patients with muir-torre syndrome	Case Report	2012	Spain	English	1	N	Y	Y
229	Leisibach et al.	Primary sclerosing epithelioid fibrosarcoma of the lung in a patient with lynch syndrome	Case Report	2012	Switzerland	English	1	N	N	N
230	Chen et al.	Six primary cancers in one Lynch syndrome patient with chronic arsenic exposure	Case Report	2012	Taiwan	English	1	N	N	Y
231	Jacobson et al.	Sebaceoma of the auricle	Case Report	2012	USA	English	1	N	N	N
232	Kleinerman et al.	Muir-Torre Syndrome / Turcot Syndrome overlap? A patient with sebaceous carcinoma, colon cancer, and a malignant astrocytoma	Case Report	2012	USA	English	1	N	N	Y
233	Nair et al.	Cervical adenocarcinoma in a patient with lynch syndrome, Muir-Torre variant	Case Report	2012	USA	English	1	N	N	N
234	Tavakkol et al.	Germline mutation in MSH6 associated with multiple malignant neoplasms in a patient with muir-torre syndrome	Case Report	2012	USA	English	1	Y	N	Y
235	Lee et al.	Sebaceous neoplasms with mismatch repair protein expressions and the frequency of co-existing visceral tumors	Case Series	2012	USA	English	22	Y	N	Y
236	Matamoros et al.	Sebaceous adenoma in a patient with a Muir-Torre syndrome	Case Report	2012	Argentina	Spanish	1	N	N	N
237	Concheiro et al.	Muir-Torre syndrome with conserved expression of MLH1, MSH2 and MSH6	Case Report	2012	Spain	Spanish	1	Y	Y	N
238	Donati et al.	Adenocarcinoma of the cervix associated with a neuroendocrine small cell carcinoma of the cervix in the spectrum of Muir-Torre syndrome	Case Report	2013	Italy	English	1	N	N	Y
239	Moscarella et al.	Clinical, dermoscopic and reflectance confocal microscopy features of sebaceous neoplasms in Muir-Torre syndrome	Case Series	2013	Italy	English	6	Y	N	N
240	Kamisasanuki et al.	A case of Muir-Torre syndrome with multiple cancers of bilateral eyelids and breast	Case Report	2013	Japan	English	1	Y	N	N
241	Yozu et al.	Muir-Torre syndrome-associated pleomorphic liposarcoma arising in a previous radiation field	Case Report	2013	New Zealand	English	1	Y	N	Y
242	Ben-Zvi et al.	Survival with 2 DNA repair disorders	Case Report	2013	UK	English	1	N	N	N
243	Godfrey et al.	Muir-Torre syndrome in a haemodialysis patient	Case Report	2013	UK	English	2	N	N	Y
244	Grandhi et al.	Simultaneous Muir-Torre and Turcot’s syndrome A case report and review of the literature	Case Report	2013	USA	English	1	N	N	N
245	Koch et al.	Atypical presentation of sebaceous adenoma in a patient with familial colon cancer	Case Report	2013	USA	English	1	Y	N	N
246	Lee et al.	Retroperitoneal undifferentiated pleomorphic sarcoma having microsatellite instability associated with Muir-Torre syndrome case report and review of literature	Case Report	2013	USA	English	1	N	N	N
247	Mangray et al.	A Family with Muir-Torre Syndrome	Case Report	2013	USA	English	1	N	N	Y
248	Chan et al.	Sebaceous carcinoma in the clinical setting of non-Hodgkin lymphoma The Mayo Clinic experience	Case Series	2013	USA	English	4	N	N	Y
249	Roberts et al.	Screening for Muir-Torre syndrome using mismatch repair protein immunohistochemistry of sebaceous neoplasms	Case Series	2013	USA	English	8	Y	N	Y
250	Plocharczyk et al.	Mismatch Repair Protein Deficiency is Common in Sebaceous Neoplasms and Suggests the Importance of Screening for Lynch Syndrome	Case Series	2013	USA	English	5	Y	N	Y
251	Gilly et al.	Muir-Torre syndrome with previously undescribed frameshift mutation in the MSH2 gene	Case Report	2013	Germany	German	1	Y	Y	Y
252	Kaths et al.	Suspected malignant gastric lesion in hereditary tumor syndrome Endoscopic resection or gastrectomy	Case Report	2013	Germany	German	1	N	N	Y
253	Aldave et al.	Brainstem metastasis from a prostate adenocarcinoma in the context of Muir-Torre syndrome	Case Report	2013	Spain	Spanish	1	N	N	N
254	Almeida et al.	Oral manifestations of hereditary nonpolyposis colorectal cancer syndrome a family case series	Case Series	2014	Brazil	English	4	N	N	N
255	RiosI et al.	Muir-Torre Syndrome Case report and molecular characterization	Case Report	2014	Chile	English	1	N	N	Y
256	Švec et al.	Synchronous gastric and sebaceous cancers, a rare manifestation of MLH1-related Muir-Torre syndrome	Case Report	2014	Czech	English	1	Y	N	Y
257	Boennelyckea et al.	Sebaceous neoplasms and the immunoprofile of mismatch-repair proteins as a screening target for syndromic cases	Case Series	2014	Denmark	English	3	Y	N	N
258	Gauthier et al.	Sebaceous carcinoma of the eyelid and Muir-Torre syndrome	Case Report	2014	France	English	1	Y	Y	N
259	Joly et al.	Somatic MMR gene mutations as a cause for MSI-H sebaceous neoplasms in muir-torre syndrome-like patients	Case Series	2014	France	English	5	Y	Y	Y
260	Kansal et al.	Muir-Torre syndrome Indian Journal of Dermatology	Case Report	2014	India	English	1	N	N	N
261	Ponti et al.	Fordyce granules and hyperplastic mucosal sebaceous glands as distinctive stigmata in Muir-Torre syndrome patients Characterization with reflectance confocal microscopy	Case Series	2014	Italy	English	13	Y	Y	Y
262	Ponti et al.	Muir-Torre syndrome or phenocopy The value of the immunohistochemical expression of mismatch repair proteins in sebaceous tumors of immunocompromised patients	Case Series	2014	Italy	English	19	Y	Y	Y
263	Grindedal et al.	The Norwegian PMS2 founder mutation c.989-1G T shows high penetrance of microsatellite instable cancers with normal immunohistochemistry	Case Series	2014	Norway	English	1	N	N	Y
264	Lee et al.	A case of muir-torre syndrome Sebaceoma in a patient with endometrial cancer	Case Report	2014	South Korea	English	1	Y	N	Y
265	Jhuang et al.	Extraocular well-differentiated sebaceous tumors with overlying cutaneous horns four tumors in three patients	Case Series	2014	Taiwan	English	1	Y	N	N
266	Alvarez et al.	Intraductal Papillary Mucinous Neoplasm of the Pancreas in a Patient with Muir-Torre Syndrome	Case Report	2014	USA	English	1	N	N	Y
267	Nakrani et al.	New facial papules in a 66-year-old woman with bladder cancer	Case Report	2014	USA	English	1	Y	Y	N
268	Shon et al.	Reticulated acanthoma with sebaceous differentiation Another sebaceous neoplasm associated with Muir-Torre syndrome	Case Report	2014	USA	English	1	Y	N	N
269	Siddiqui et al.	Skin lesions with lynch syndrome could represent muir-torre syndrome A case report	Case Report	2014	USA	English	1	N	N	Y
270	Everett et al.	Screening for germline mismatch repair mutations following diagnosis of sebaceous neoplasm	Case Series	2014	USA	English	24	Y	Y	Y
271	Rajan et al.	DNA mismatch repair defects and microsatellite instability status in periocular sebaceous carcinoma	Case Series	2014	USA	English	2	Y	N	N
272	Voigt et al.	Sebaceous gland tumor with a rare gene mutation within a tumor syndrome Muir-Torre syndrome	Case Report	2014	Germany	German	1	Y	Y	N
273	Yüksel et al.	The reflectance confocal microscopy features of sebaceous adenoma in a case of Muir Torre syndrome	Case Report	2014	Turkey	Turkish	1	N	N	Y
274	Oliveira et al.	The role of immunohistochemistry in the Muir-Torre Syndrome	Case Report	2015	Brazil	English	1	Y	N	N
275	Pousa et al.	Syndrome in question	Case Report	2015	Brazil	English	1	N	N	N
276	Jagan et al.	Sebaceous adenomas of the eyelid and Muir-Torre Syndrome	Case Series	2015	Canada	English	1	Y	N	N
277	Wong et al.	Muir-Torre Syndrome in a Middle-Aged Chinese Patient with Sebaceous Carcinoma of the Eyelid	Case Report	2015	Hong Kong	English	1	N	N	Y
278	Wall et al.	Diagnostic error what Muir-Torre syndrome has taught us	Case Report	2015	Ireland	English	1	N	N	Y
279	Baiocchi et al.	The Muir-Torre syndrome a typical case of misdiagnosis and consequent worsened prognosis	Case Report	2015	Italy	English	1	Y	Y	N
280	Hatta et al.	Family with MSH2 mutation presenting with keratoacanthoma and precancerous skin lesions	Case Series	2015	Japan	English	2	Y	N	Y
281	Makrygiannis et al.	Muir-Torre Syndrome Masquerading as Chalazion	Case Report	2015	UK	English	1	N	N	Y
282	Neelakantan et al.	Parotid Sebaceous Carcinoma in Patient with Muir Torre Syndrome, Caused by MSH2 Mutation	Case Report	2015	UK	English	1	N	N	N
283	Cheah et al.	Diffuse large B-cell lymphoma with microsatellite instability developing in the setting of Muir-Torre variant hereditary non-polyposis colon cancer	Case Report	2015	USA	English	1	N	N	Y
284	Dean et al.	Rapidly growing, painful nodule on the upper cutaneous lip	Case Report	2015	USA	English	1	Y	N	Y
285	Kurtzman et al.	Muir-torre syndrome and central nervous system malignancy Highlighting an uncommon association	Case Report	2015	USA	English	1	Y	N	N
286	Kviatkovsky et al.	FDG-PET-positive lower-extremity sebaceous-gland carcinoma in a patient with Muir-Torre syndrome	Case Report	2015	USA	English	1	N	N	N
287	Lehrer et al.	Glioblastoma multiforme as initial internal malignancy in Muir-Torre syndrome (MTS)	Case Report	2015	USA	English	1	N	N	Y
288	Riff et al.	HNPCC-associated pheochromocytoma	Case Report	2015	USA	English	1	Y	N	Y
289	Sorscher et al.	A case of squamous cell carcinoma of the skin due to the molecularly confirmed Lynch Syndrome	Case Report	2015	USA	English	1	Y	N	Y
290	McFarland et al.	Case series Five individuals diagnosed with breast and gastrointestinal cancers Are they	Case Series	2015	USA	English	1	N	N	Y
291	Demolina et al.	Case report Muir-Torre syndrome diagnosed from a sebaceoma mimicking an ulcerated breast cancer	Case Report	2015	Belgium	French	1	N	N	Y
292	Bourlond et al.	Sebaceous tumors and muir-torre syndrome	Case Report	2015	France	French	1	N	N	Y
293	Löhmann et al.	Challenges for Urologists in the Care of Patients with Lynch Syndrome Example of A Patient with	Case Report	2015	Germany	German	1	N	N	Y
294	Kórház et al.	The tip of the iceberg Multiple cutaneous sebaceous tumor in colon cancer. Muir-Torre syndrome - Case report	Case Report	2015	Hungary	Hungarian	1	Y	N	Y
295	Harvey et al.	Circumscribed sebaceous neoplasms a morphological, immunohistochemical and molecular analysis	Case Series	2016	Australia	English	4	Y	N	Y
296	Mintsoulis et al.	Muir-Torre syndrome	Case Report	2016	Canada	English	1	N	N	Y
297	Vanderbeck et al.	Generational Expression of Muir-Torre Syndrome in a Canadian Family	Case Series	2016	Canada	English	8	Y	N	Y
298	Hadravsky et al.	Aggressive Extraocular Sebaceous Carcinoma of the Scalp Involving the Brain in a Patient With Muir-Torre Syndrome	Case Report	2016	Czech	English	1	Y	N	Y
299	Bourlond et al.	Clinicopathological study of 47 cases of sebaceoma	Case Series	2016	France	English	6	Y	Y	N
300	Macías et al.	Muir-torre syndrome diagnostic and screening. A single center experience	Case Series	2016	Spain	English	1	Y	N	Y
301	Cherbanyk et al.	Urothelial Carcinoma Recurrence in an Ileal Neobladder Nine Years after Primary Surgery with Muir-Torre Syndrome	Case Report	2016	Switzerland	English	1	N	N	Y
302	Dinh et al.	Muir-torre syndrome A rare genetic variant of lynch syndrome	Case Report	2016	USA	English	1	Y	N	N
303	Florek et al.	Lichen Sclerosus in a Patient with a History of Hereditary Nonpolyposis Colorectal Cancer.	Case Report	2016	USA	English	1	N	N	Y
304	Grob et al.	Muir-torre syndrome A case associated with an infrequent gene mutation	Case Report	2016	USA	English	1	N	N	Y
305	Shaw et al.	Muir-Torre syndrome multiple sebaceous neoplasms and visceral malignancy manifesting after cardiac transplantation and iatrogenic immunosuppression	Case Report	2016	USA	English	1	Y	N	Y
306	Sigmon et al.	Colon cancer in a young adult There’s muir to know	Case Report	2016	USA	English	1	N	N	Y
307	Tulpule et al.	Muir-Torre Syndrome Presenting as Sebaceous Adenocarcinoma and Invasive MSH6-Positive Colorectal Adenocarcinoma	Case Report	2016	USA	English	1	N	N	N
308	Harper et al.	Upper tract urothelial carcinomas Frequency of association with mismatch repair protein loss and lynch syndrome	Case Series	2016	USA	English	2	N	N	Y
309	Roth et al.	Discordant mismatch repair protein immunoreactivity in lynch syndrome-associated neoplasms A recommendation for screening synchronousmetachronous lesions	Case Series	2016	USA	English	4	Y	N	Y
310	Eigsti et al.	DNA mismatch repair status in keratoacanthoma Immunohistochemistry-based study of 1353 tumors from 1067 patients	Case Series	2016	USA	English	6	Y	N	N
311	Velter et al.	Muir-Torre syndrome associated with Waldenstrom’s macroglobulinemia	Case Report	2016	France	French	1	Y	N	Y
312	Wruhs et al.	Multiple asymptomatische faciale und thorakale Papeln	Case Report	2016	Austria	German	1	Y	N	Y
313	Ponti et al.	Microsatellite instability, immunohistochemistry and germline mismatch repair gene mutations for the diagnosis of Muir-Torre syndrome in immunosuppressed patients	Case Series	2016	Italy	Italian	2	Y	Y	Y
314	Pantoja et al.	Sebaceous carcinoma associated with Muir-Torre syndrome report of a case	Case Report	2016	Chile	Spanish	1	N	N	N
315	Castro-Mujica et al.	Lynch syndrome, Muir Torre variant 2 cases	Case Series	2016	Peru	Spanish	3	Y	Y	N
316	Truyols et al.	Muir-Torre Syndrome	Case Report	2016	Spain	Spanish	1	Y	N	Y
317	Khuzaie et al.	Muir-torre syndrome with different clinical presentations	Case Series	2017	Bahrain	English	1	N	N	N
318	Kientz et al.	A case report of Muir-Torre syndrome in a woman with breast cancer and MSI-Low skin squamous cell carcinoma	Case Report	2017	France	English	1	Y	Y	Y
319	Jockenhöfer et al.	Sebaceous tumours more than skin deep	Case Report	2017	Germany	English	1	Y	N	Y
320	Nicolay et al.	A large, greasy papillomatous tumor in an 84-year-old patient	Case Report	2017	Germany	English	1	Y	Y	N
321	Donati et al.	Resolution of Benign and Malignant Sebaceous Neoplasms, in a Renal Transplant Patient Treated With Everolimus	Case Report	2017	Italy	English	1	N	Y	Y
322	Vaisfeld et al.	Issues with classification of an msh2 missense variant associated with an atypical muir-torre syndrome phenotype	Case Report	2017	Italy	English	1	Y	Y	Y
323	Shiki et al.	Muir-Torre syndrome caused by exonic deletion of MLH1 due to homologous recombination	Case Report	2017	Japan	English	1	N	N	Y
324	Ishiguro et al.	Usefulness of PETCT for early detection of internal malignancies in patients with Muir-Torre syndrome report of two cases	Case Series	2017	Japan	English	2	N	N	N
325	Barrera et al.	Pancreatic non-functioning neuroendocrine tumor A new entity genetically related to Lynch syndrome	Case Report	2017	Spain	English	1	Y	Y	Y
326	Lewis et al.	A possible association between mycosis fungoides and Muir-Torre syndrome Two disorders with microsatellite instability	Case Report	2017	USA	English	1	Y	N	Y
327	McKnight et al.	Early gastric adenocarcinoma arising within foveolar-type dysplasia in a patient with Muir-Torre variant Lynch syndrome	Case Report	2017	USA	English	1	N	N	Y
328	Roybal et al.	Muir-Torre Syndrome A Case Report and Review of the Literature	Case Report	2017	USA	English	1	N	N	Y
329	Ullman et al.	Therapy-associated myelodysplastic syndrome with monosomy 7 arising in a muir-torre syndrome patient carrying SETBP1 mutation	Case Report	2017	USA	English	1	N	N	N
330	Hoss et al.	Sebaceous carcinoma in solid organ transplant recipients	Case Series	2017	USA	English	2	Y	N	N
331	Mork et al.	Identification of MSH2 inversion of exons 1-7 in clinical evaluation of families with suspected Lynch syndrome	Case Series	2017	USA	English	1	Y	N	Y
332	Pollinger et al.	Analysis of Sebaceous Neoplasms for DNA Mismatch Repair Proteins in Muir-Torre Syndrome	Case Series	2017	USA	English	2	Y	N	Y
333	Velter et al.	Muir-Torre syndrome and Turcot syndrome Annales de Dermatologie et de Venereologie	Case Report	2017	France	French	1	Y	N	N
334	Harms et al.	Colorectal cancer and associated sebaceous gland carcinoma - a syndrome	Case Report	2017	Germany	German	1	Y	Y	N
335	Domínguez et al.	Sebaceous neoplasias associated to Muir-Torre syndrome. A propos of a case	Case Report	2017	Cuba	Spanish	1	N	N	N
336	Kuwabara et al.	Prevalence and molecular characteristics of DNA mismatch repair protein-deficient sebaceous neoplasms and keratoacanthomas in a Japanese hospital-based population	Case Series	2018	Japan	English	1	Y	N	Y
337	Fuertes Negro et al.	Soft tissue liposarcoma A very unusual tumour in the setting of Muir-Torre syndrome	Case Report	2018	Spain	English	1	Y	N	N
338	Garayar Cantero et al.	Muir-Torre syndrome	Case Report	2018	Spain	English	1	N	N	Y
339	Marcoval et al.	Cutaneous sebaceous tumours and Lynch syndrome long-term follow-up of 60 patients.	Case Series	2018	Spain	English	12	Y	N	Y
340	Schon et al.	Evaluation of universal immunohistochemical screening of sebaceous neoplasms in a service setting	Case Series	2018	UK	English	9	N	N	Y
341	Alwine et al.	The link between lynch syndrome and hereditary renal cell carcinoma	Case Report	2018	USA	English	1	N	N	Y
342	Baumgartner et al.	Postradiation Histiocytic Sarcoma in the Setting of Muir-Torre Syndrome	Case Report	2018	USA	English	1	N	N	Y
343	Chen et al.	Muir-Torre Syndrome With a Frame-shift Mutation in the MSH2 Gene A Rare Case Report and Literature Review	Case Report	2018	USA	English	1	Y	N	Y
344	Tjarks et al.	Sebaceous Carcinoma in Situ Masquerading Clinically and Histologically as Paget Disease of the Breast	Case Report	2018	USA	English	1	N	N	N
345	McCarthy et al.	Multiple benign adnexal tumours Anything but benign dup	Case Report	2019	Australia	English	1	Y	N	Y
346	Carvalho et al.	Clinical and molecular assessment of patients with sarcomas and suspected for Lynch syndrome	Case Series	2019	Brazil	English	2	Y	N	Y
347	Vermaut et al.	MSH2 c.1022TC, p.Leu341Pro is a founder pathogenic variation and a major cause of Lynch syndrome in the North of France	Case Series	2019	France	English	5	N	N	Y
348	Lekka et al.	Vulvar Cancer in association with Muir-Torre syndrome	Case Report	2019	Greece	English	1	N	N	N
349	Vaisfeld et al.	Lynch syndrome with exclusive skin involvement: time to consider a molecular definition	Case Report	2019	Italy	English	1	Y	Y	Y
350	Sasaki et al.	Pedunculated Upper Esophageal Adenocarcinoma in Lynch Syndrome	Case Report	2019	Japan	English	1	N	N	Y
351	Tomonari et al.	Muir-Torre syndrome Sebaceous carcinoma concurrent with colon cancer in a kidney transplant recipient; A case report	Case Report	2019	Japan	English	1	Y	Y	Y
352	Ito et al.	Two cases of Lynch syndrome with Muir-Torre syndrome	Case Series	2019	Japan	English	2	Y	N	Y
353	Adan et al.	A squamous cell carcinoma in a young woman with Lynch syndrome	Case Report	2019	Netherlands	English	1	Y	Y	Y
354	Faria et al.	Muir-Torre Syndrome A rare hereditary condition	Case Report	2019	Portugal	English	1	Y	Y	N
355	Abuomar	Sporadic epithelioid sarcoma, proximal type, in a woman withMuir- Torre Syndrome type one	Case Report	2019	Spain	English	1	N	N	N
356	Burrisa et al.	Muir-Torre Syndrome The Importance of a Detailed Family History	Case Report	2019	USA	English	1	Y	Y	Y
357	Cabrera-salom et al,	Muir-torre syndrome a new application for digital dermoscopy.	Case Report	2019	USA	English	1	N	N	N
358	Coquillard et al.	Muir-Torre Syndrome Presenting as A Sebaceous Carcinoma of the Nasal Ala	Case Report	2019	USA	English	1	N	N	Y
359	Kailas et al.	Colon, urothelial and sebaceous malignancy all in one A rare presentation of muir-torre syndrome	Case Report	2019	USA	English	1	N	N	Y
360	Kunz et al.	Cutaneous Metastases in a Patient With Muir-Torre Syndrome	Case Report	2019	USA	English	1	N	N	N
361	McLaughlin et al.	Just another chalazion	Case Report	2019	USA	English	1	Y	N	N
362	Rubay et al.	Muir-Torre Syndrome, a Rare Phenotype of Hereditary Nonpolyposis Colorectal Cancer With Cutaneous Manifestations	Case Report	2019	USA	English	1	Y	N	Y
363	Torre et al.	Muir-Torre Syndrome A Case Report in a Woman Without Personal Cancer History	Case Report	2019	USA	English	1	Y	N	Y
364	Georgeson et al.	Tumor mutational signatures in sebaceous skin lesions from individuals with Lynch syndrome	Case Series	2019	USA	English	3	Y	N	Y
365	Latham et al.	Microsatellite Instability Is Associated With the Presence of Lynch Syndrome Pan-Cancer	Case Series	2019	USA	English	3	N	N	Y
366	Rodriguez-Bigas et al.	PMS2 pathogenic variants in a hospital based registry	Case Series	2019	USA	English	1	N	N	Y
367	Kang et al.	Metastatic pleomorphic dermal sarcoma to small bowel - A case report	Case Report	2020	Australia	English	1	N	N	N
368	Winship et al.	Identifying Lynch syndrome in people with sebaceous skin lesions	Case Series	2020	Australia	English	46	Y	N	Y
369	Silva et al.	Case for diagnosis. Verrucous plaque on the pubic region	Case Report	2020	Brazil	English	1	N	N	N
370	Cattelan et al.	Metastatic Prostatic Adenocarcinoma in Patient With Muir–Torre Syndrome Misdiagnosed as Metastatic Sebaceous Carcinoma Case Report and Systematic Literature Review	Case Report	2020	Canada	English	1	N	N	N
371	Mancuso et al.	Cancer Immunoprevention A Case Report Raising the Possibility of “Immuno-interception”	Case Report	2020	Canada	English	1	N	N	Y
372	Kyriakou et al.	Sebaceous neoplasms Just the thin end of the wedge	Case Report	2020	Greece	English	1	N	N	N
373	Baba	A case of sebaceous carcinoma in the abdomen with a slow course	Case Report	2020	Japan	English	1	N	N	N
374	Gawthorp et al.	Microsatellite instability in Lynch Syndrome extracolonic cancers why is there a greater incidence of MSS in endometrial cancers	Case Series	2020	UK	English	7	N	Y	N
375	Park et al.	A case of muir-torre syndrome the emphasis on the role of immunohistochemical study	Case Report	2020	Netherlands	English	1	N	N	N
376	Alsukait et al.	Cutaneous squamous cell carcinoma in a patient with Lynch syndrome	Case Report	2020	Saudi Arabia	English	1	Y	N	N
377	Gupta et al.	Maintenance Intravenous Immunoglobulin Treatment for Multiple Sclerosis Coexisting with Ehlers-Danlos Syndrome and Muir-Torre Syndrome A Case Study	Case Report	2020	UK	English	1	N	N	Y
378	Kopsidas et al.	Concomitant Orbital Tumours Small Lymphocytic Lymphoma Involving the Lacrimal Gland of a Patient with Clinical Diagnoses of Muir-Torre Syndrome and Extensive Sebaceous G	Case Report	2020	UK	English	1	Y	N	N
379	Cox et al.	Deceptively Innocent Facade of Sebaceous Carcinoma in Muir-Torre Syndrome	Case Report	2020	USA	English	2	N	N	Y
380	Cox et al.	Muir Torre syndrome and in vitro fertilization One family's experience	Case Report	2020	USA	English	1	N	N	Y
381	Gamret et al.	Muir-Torre Syndrome	Case Report	2020	USA	English	1	N	N	N
382	Jakobiec et al.	Sebaceoma of a Meibomian Gland of the Upper Eyelid	Case Report	2020	USA	English	1	Y	N	N
383	Khaddour et al.	Metachronous cutaneous squamous cell carcinoma in a young patient as the only presenting symptom to uncover Lynch syndrome with MLH1 Germline mutation	Case Report	2020	USA	English	1	N	Y	Y
384	Lindberg et al.	Large trichilemmal carcinoma of the scalp in a patient with Muir-Torre syndrome	Case Report	2020	USA	English	1	Y	N	N
385	Marsh et al.	Formation of eruptive cutaneous squamous cell carcinomas after programmed cell death protein-1 blockade	Case Report	2020	USA	English	1	N	N	N
386	Ramseier et al.	A rapidly growing, exophytic nodule on the chest	Case Report	2020	USA	English	1	N	N	N
387	Shanks et al.	A rare concurrence of Muir Torre associated sebaceous carcinoma in the setting of a lipedematous scalp	Case Report	2020	USA	English	1	Y	N	Y
388	Zhang et al.	Genetic heterogeneity in a patient with Muir-Torre syndrome.	Case Report	2020	USA	English	1	Y	N	Y
389	Brand et al.	Detection of DNA mismatch repair deficient crypts in random colonoscopic biopsies identifies Lynch syndrome patients	Case Series	2020	USA	English	5	N	N	Y
390	Nguyen et al.	An Intrapatient Concordance Study of Mismatch Repair Protein Immunohistochemical Staining Patterns in Patients With Muir-Torre Syndrome	Case Series	2020	USA	English	11	Y	N	Y
391	Zyla et al.	MLH1 epimutation is a rare mechanism for Lynch syndrome A case report and review of the literature	Case Report	2021	Canada	English	1	Y	N	Y
392	Feng et al.	Case Report A Frameshift Mutation in MSH2 Exon 2 in a Kidney Recipient With Muir-Torre Syndrome.	Case Report	2021	China	English	1	Y	N	Y
393	Miao et al.	Keratoacanthoma or cutaneous squamous cell carcinoma revealing a DNA mismatch repair default (Muir-Torre Syndrome).	Case Report	2021	France	English	1	N	N	Y
394	Cino et al.	Muir–Torre syndrome a case of unusual coexisting genetic mutations	Case Report	2021	Ireland	English	1	Y	N	Y
395	Laish et al.	Double heterozygotes of BRCA1BRCA2 and mismatch repair gene pathogenic variants case series and clinical implications.	Case Series	2021	Israel	English	2	N	N	Y
396	Aswath et al.	Co-Occurrence of Familial Non-Medullary Thyroid Cancer (FNMTC) and Hereditary Non-Polyposis Colorectal Cancer (HNPCC) Associated Tumors—A Cohort Study	Case Series	2021	Italy	English	3	N	N	Y
397	Cini et al.	Lynch syndrome and Muir-Torre phenotype associated with a recurrent variant in the 3’UTR of the MSH6 gene	Case Series	2021	Italy	English	6	Y	Y	Y
398	Nakagawa et al.	Myxofibrosarcoma harboring an MLH1 pathogenic germline variant associated with Muir-Torre syndrome a case report	Case Report	2021	Japan	English	1	Y	N	Y
399	Takayama et al.	A case of Muir-Torre syndrome with a keratoacanthoma and sebaceous neoplasms Clinicopathological features and a speculation on the pathogenesis of cutaneous tumor type	Case Report	2021	Japan	English	1	Y	N	Y
400	Ykema et al.	Cutaneous squamous cell carcinoma is associated with Lynch syndrome: widening the spectrum of Lynch syndrome-associated tumours	Case Series	2021	Netherlands	English	7	Y	Y	Y
401	Qudaih et al.	Kidney Transplant Recipient With Multiple Contemporaneous Malignancies Secondary to Muir-Torre Syndrome	Case Report	2021	Saudi Arabia	English	1	Y	N	Y
402	Gimeno et al.	Isolated germline MSH6 mutation associated with Muir-Torre syndrome A case report and review of the literature	Case Report	2021	Spain	English	1	N	N	Y
403	Garcia-Cuesta et al.	P-84 Genotype-fenotype correlation in patients with Lynch syndrome and colorectal cancer	Case Series	2021	Spain	English	1	N	N	Y
404	Simic et al.	Clinical and molecular features of skin malignancies in muir-torre syndrome	Case Series	2021	Switzerland	English	7	Y	N	N
405	Dawley et al.	Gastric mixed large cell neuroendocrine-adenosquamous carcinoma with heterogenous MSH6 loss in Lynch syndrome	Case Report	2021	USA	English	1	N	N	Y
406	Moorthy et al.	Cutaneous Squamous Cell Carcinoma in Lynch Syndrome - An Overlooked Association.	Case Report	2021	USA	English	1	Y	Y	Y
407	Sheth et al.	A Case of Muir Torre Syndrome Radhika Sheth	Case Report	2021	USA	English	1	Y	N	Y
408	Syder et al.	Sebaceous Carcinoma Arising From Heterotopic Salivary Gland Tissue in a Patient With Muir-Torre Syndrome	Case Report	2021	USA	English	1	N	N	Y
409	Wargo et al.	Sebaceous neoplasia leading to the diagnosis of Muir-Torre syndrome in an African American man	Case Report	2021	USA	English	1	Y	N	Y
410	Yang et al.	Papillary Renal Cell Carcinoma in LynchMuir-Torre Syndrome with Germline Pathogenic Variant in MSH6 and Molecular Analysis Report of a Case and Review of the Literature.	Case Report	2021	USA	English	1	N	N	Y
411	Zachary et al.	28158 Multiple cutaneous neoplasms and uveal melanoma in a patient with Muir-Torre syndrome	Case Report	2021	USA	English	1	N	N	Y
412	McSweeny et al.	The protean phenotype of MSH6 pathogenic variants (PV) in Lynch syndrome (LS) patients (pts)	Case Series	2021	USA	English	5	Y	N	Y
413	Slaught et al.	Clinical challenges in interpreting multiple pathogenic mutations in single patients	Case Series	2021	USA	English	1	N	N	Y
