# Supplementary material for: Characterization of sebaceous and non-sebaceous cutaneous manifestations in patients with lynch syndrome: a systematic review
Source: Fam Cancer. 2022 Nov 23;22(2):167–75. doi: 10.1007/s10689-022-00319-8 (PMC10020322; doi:10.1007/s10689-022-00319-8)
Supplement: Supplementary file 2 — Supplementary file2 (XLSX 20 kb) [file 10689_2022_319_MOESM2_ESM.xlsx]

## Sheet: Sup. 2 Pathogenic Variants
Characterization of Sebaceous and Non-Sebaceous Cutaneous Manifestations in Patients with Lynch Syndrome – A Systematic Review Shahram Aziz1, Hazel O’Sullivan2, Kara Heelan2, Afrina Alam3, Terri P. McVeigh2 Department of Physiology, University of Sulaimani, Sulaymaniyah, Iraq1, The Royal Marsden NHS Foundation Trust, London, UK2, Department of Dermatology, Imperial College London & Chelsea and We…
Online Resource 2: List of Pathogenic Variants
Genes	Defects/Variants	Pathogenicity	Number of Cases	Link
MSH2	Deletion of exon 1		3
MSH2	Deletion of exon 10		1
MSH2	Deletion of exon 13		2
MLH1	Deletion of exon 15		1
MSH2	Deletion of exon 2		1
MSH2	Deletion of exon 5		6
MSH2	Deletion of exon 6 promotor		1
MSH2	Deletion of exon 7		2
MSH2	Deletion of exon 8		2
MSH2	Deletion of exon 8 5' UTR		1
MSH2	Deletion of exons 1 and 2		2
MSH2	Deletion of exons 1 to 5		1
MSH6	Deletion of exons 1 to 6		1
MSH2	Deletion of exons 1 to 6		8
MSH2	Deletion of exons 1 to 7		1
MSH2	Deletion of exons 15 and 16		1
MLH1	Deletion of exons 16 to 19		2
MSH2	Deletion of exons 3 to 6		1
MLH1	Deletion of exons 3 to 6		2
MSH2	Deletion of exons 3 to 8		1
MLH1	Deletion of exons 4 to 8		1
MSH2	Deletion of exons 8 to 10		1
MSH2	Deletion of exons 8 to 15		1
MSH2	Deletion of exons 9 and 10		2
MSH2	Deletion of exons 9 to 16		1
MSH2	Duplication of exon 7		1
MSH2	Duplication of exon 8		4
MSH2	Duplication of exons 5 to 7		1
MLH1	Hypermethylation of the MLH1 promoter region		3
MSH2	Inversion of Exons 1 to 7		1
MLH1	MLH1.ITGA9 fusion		3
MSH6	NM_000179.2(MSH6):c.1312dup (p.Met438fs)	LP	1	https://www.ncbi.nlm.nih.gov/clinvar/variation/218052/
MSH6	NM_000179.2(MSH6):c.3436C>T (p.Gln1146Ter)	P	1	https://www.ncbi.nlm.nih.gov/clinvar/variation/89382/
MSH6	NM_000179.2(MSH6):c.3798_3801+9del	P/LP	1	https://www.ncbi.nlm.nih.gov/clinvar/variation/491960/
MSH6	NM_000179.2(MSH6):c.3980_3983dup	P/LP	1	https://databases.lovd.nl/shared/variants/0000417596#00001468
MSH6	NM_000179.2(MSH6):c.3984_3987dup	P	1	https://databases.lovd.nl/shared/variants/0000416817#00001468
MSH6	NM_000179.2(MSH6):c.458-?_627+?del	P	1	https://www.ncbi.nlm.nih.gov/clinvar/variation/89533/
MSH6	NM_000179.2(MSH6):c.642C>G (p.Tyr214Ter)	P	1	https://www.ncbi.nlm.nih.gov/clinvar/variation/89547/
MSH6	NM_000179.2(MSH6):c.718C>T (p.Arg240Ter)	P	1	https://www.ncbi.nlm.nih.gov/clinvar/variation/89559/
MSH6	NM_000179.3(MSH6):c.3103C>T	P	2	https://www.ncbi.nlm.nih.gov/clinvar/variation/89338/
MSH6	NM_000179.3(MSH6):c.3261del (p.Phe1088fs)	P	1	https://www.ncbi.nlm.nih.gov/clinvar/variation/89363/
MSH6	NM_000179.3(MSH6):c.3491dup (p.Cys1165fs)	P/LP	1	https://www.ncbi.nlm.nih.gov/clinvar/variation/234542/?new_evidence=false
MSH6	NM_000179.3(MSH6):c.4002-2A>G	LP	1	https://www.ncbi.nlm.nih.gov/clinvar/variation/237206/?new_evidence=false
MLH1	NM_000249.3(MLH1):c.1456dup (p.Ser486fs)	P	1	https://www.ncbi.nlm.nih.gov/clinvar/variation/237314/
MLH1	NM_000249.3(MLH1):c.1520_1521insTA (p.Leu507fs)	LP	1	https://www.ncbi.nlm.nih.gov/clinvar/variation/234567/
MLH1	NM_000249.3(MLH1):c.1731G>A (p.Ser577=)	P	1	https://www.ncbi.nlm.nih.gov/clinvar/variation/89857/
MLH1	NM_000249.3(MLH1):c.2141G>A (p.Trp714Ter)	P	1	https://www.ncbi.nlm.nih.gov/clinvar/variation/90068/
MLH1	NM_000249.3(MLH1):c.2194A>T (p.Lys732Ter)	P	1	https://www.ncbi.nlm.nih.gov/clinvar/variation/90087/
MLH1	NM_000249.3(MLH1):c.381-415_453+733del	P	1	https://www.ncbi.nlm.nih.gov/clinvar/variation/90196/
MLH1	NM_000249.3(MLH1):c.731G>A (p.Gly244Asp)	P	1	https://www.ncbi.nlm.nih.gov/clinvar/variation/90339/
MLH1	NM_000249.3(MLH1):c.794G>C (p.Arg265Pro)	LP	1	https://www.ncbi.nlm.nih.gov/clinvar/variation/433856/
MLH1	NM_000249.4(MLH1):c.1233_1254dup (p.Ile419delinsCysHisArgGlyTer)	P	1	https://www.ncbi.nlm.nih.gov/clinvar/variation/818660/?new_evidence=false
MLH1	NM_000249.4(MLH1):c.1489dup	P	1	https://www.ncbi.nlm.nih.gov/clinvar/variation/89753/
MLH1	NM_000249.4(MLH1):c.1846_1848AAG[2] (p.Lys618del)	P	3	https://www.ncbi.nlm.nih.gov/clinvar/variation/17080/
MLH1	NM_000249.4(MLH1):c.677G>T (p.Arg226Leu)	LP	1	https://www.ncbi.nlm.nih.gov/clinvar/variation/90319/
MLH1	NM_000249.4(MLH1):c.866_867dup (p.Pro290fs)	P	1	https://www.ncbi.nlm.nih.gov/clinvar/variation/90402/
MSH2	NM_000251.2(MSH2):c.1009C>T (p.Gln337Ter)	P	3	https://www.ncbi.nlm.nih.gov/clinvar/variation/90502/
MSH2	NM_000251.2(MSH2):c.1022T>C (p.Leu341Pro)	LP	5	https://www.ncbi.nlm.nih.gov/clinvar/variation/90507/
MSH2	NM_000251.2(MSH2):c.1046C>G (p.Pro349Arg)	P	1	https://www.ncbi.nlm.nih.gov/clinvar/variation/90513/
MSH2	NM_000251.2(MSH2):c.1189C>T (p.Gln397Ter)	P	1	https://www.ncbi.nlm.nih.gov/clinvar/variation/90559/
MSH2	NM_000251.2(MSH2):c.1216C>T (p.Arg406Ter)	P	2	https://www.ncbi.nlm.nih.gov/clinvar/variation/1755/
MSH2	NM_000251.2(MSH2):c.1237C>T (p.Gln413Ter)	P	1	https://www.ncbi.nlm.nih.gov/clinvar/variation/218030/
MSH2	NM_000251.2(MSH2):c.1276G>A (p.Gly426Arg)	LP	1	https://www.ncbi.nlm.nih.gov/clinvar/variation/246389/
MSH2	NM_000251.2(MSH2):c.1277-?_1386+?del	P	1	https://www.ncbi.nlm.nih.gov/clinvar/variation/417809/
MSH2	NM_000251.2(MSH2):c.1345_1348del (p.Lys449fs)	P	1	https://www.ncbi.nlm.nih.gov/clinvar/variation/90633/
MSH2	NM_000251.2(MSH2):c.1373T>G (p.Leu458Ter)	P	2	https://www.ncbi.nlm.nih.gov/clinvar/variation/90640/
MSH2	NM_000251.2(MSH2):c.1408del (p.Leu469_Val470insTer)	P	1	https://www.ncbi.nlm.nih.gov/clinvar/variation/90657/
MSH2	NM_000251.2(MSH2):c.1444A>T (p.Arg482Ter)	P	1	https://www.ncbi.nlm.nih.gov/clinvar/variation/90664/
MSH2	NM_000251.2(MSH2):c.145del (p.Asp49fs)	P	1	https://www.ncbi.nlm.nih.gov/clinvar/variation/90673/
MSH2	NM_000251.2(MSH2):c.1571G>C (p.Arg524Pro)	LP	1	https://www.ncbi.nlm.nih.gov/clinvar/variation/1759/
MSH2	NM_000251.2(MSH2):c.1576del (p.Thr526fs)	p	2	https://www.ncbi.nlm.nih.gov/clinvar/variation/90702/
MSH2	NM_000251.2(MSH2):c.1578del (p.Cys527fs)	P	2	https://www.ncbi.nlm.nih.gov/clinvar/variation/90703/
MSH2	NM_000251.2(MSH2):c.1661+1G>A	LP	1	https://www.ncbi.nlm.nih.gov/clinvar/variation/90719/
MSH2	NM_000251.2(MSH2):c.1661+1G>T	LP	1	https://www.ncbi.nlm.nih.gov/clinvar/variation/90720/
MSH2	NM_000251.2(MSH2):c.1676del (p.Ser558_Leu559insTer)	P	1	https://www.ncbi.nlm.nih.gov/clinvar/variation/90743/
MSH2	NM_000251.2(MSH2):c.1700_1704del (p.Lys567fs)	P	1	https://www.ncbi.nlm.nih.gov/clinvar/variation/90755/
MSH2	NM_000251.2(MSH2):c.1801C>T (p.Gln601Ter)	P	1	https://www.ncbi.nlm.nih.gov/clinvar/variation/1758/
MSH2	NM_000251.2(MSH2):c.1809del (p.Asp603fs)	P	2	https://www.ncbi.nlm.nih.gov/clinvar/variation/90792/
MSH2	NM_000251.2(MSH2):c.1861C>T (p.Arg621Ter)	P	1	https://www.ncbi.nlm.nih.gov/clinvar/variation/90804/
MSH2	NM_000251.2(MSH2):c.1865C>T (p.Pro622Leu)	P	1	https://www.ncbi.nlm.nih.gov/clinvar/variation/1753/
MSH2	NM_000251.2(MSH2):c.1906G>C (p.Ala636Pro)	P	1	https://www.ncbi.nlm.nih.gov/clinvar/variation/1764/
MSH2	NM_000251.2(MSH2):c.2005+2T>C	P	1	https://www.ncbi.nlm.nih.gov/clinvar/variation/90839/
MSH2	NM_000251.2(MSH2):c.2015del (p.Met672fs)	p	1	https://www.ncbi.nlm.nih.gov/clinvar/variation/90859/
MSH2	NM_000251.2(MSH2):c.2090G>T (p.Cys697Phe)	P	1	https://www.ncbi.nlm.nih.gov/clinvar/variation/90883/
MSH2	NM_000251.2(MSH2):c.20del (p.Glu7fs)	P	1	https://www.ncbi.nlm.nih.gov/clinvar/variation/90886/
MSH2	NM_000251.2(MSH2):c.2228C>G (p.Ser743Ter)	P	1	https://www.ncbi.nlm.nih.gov/clinvar/variation/90933/
MSH2	NM_000251.2(MSH2):c.2251G>A (p.Gly751Arg) OR NM_000251.2(MSH2):c.2251G>C (p.Gly751Arg)	P OR P/LP	2	https://www.ncbi.nlm.nih.gov/clinvar/variation/90943/	or	https://www.ncbi.nlm.nih.gov/clinvar/variation/439192/
MSH2	NM_000251.2(MSH2):c.2291G>A (p.Trp764Ter)	P	2	https://www.ncbi.nlm.nih.gov/clinvar/variation/90948/
MSH2	NM_000251.2(MSH2):c.2300C>G (p.Ser767Ter)	P	3	https://www.ncbi.nlm.nih.gov/clinvar/variation/218045/
MSH2	NM_000251.2(MSH2):c.2347del (p.His783fs)	P	1	https://www.ncbi.nlm.nih.gov/clinvar/variation/90959/
MSH2	NM_000251.2(MSH2):c.2427dup (p.Thr810fs)	P	1	https://www.ncbi.nlm.nih.gov/clinvar/variation/90970/
MSH2	NM_000251.2(MSH2):c.2446C>T (p.Gln816Ter)	P	1	https://www.ncbi.nlm.nih.gov/clinvar/variation/90974/
MSH2	NM_000251.2(MSH2):c.289C>T (p.Gln97Ter)	P	1	https://www.ncbi.nlm.nih.gov/clinvar/variation/91054/
MSH2	NM_000251.2(MSH2):c.34dup (p.Glu12fs)	P	1	https://www.ncbi.nlm.nih.gov/clinvar/variation/91068/
MSH2	NM_000251.2(MSH2):c.420dup (p.Met141fs)	P	1	https://www.ncbi.nlm.nih.gov/clinvar/variation/428454/
MSH2	NM_000251.2(MSH2):c.478C>T (p.Gln160Ter)	P	1	https://www.ncbi.nlm.nih.gov/clinvar/variation/91103/
MSH2	NM_000251.2(MSH2):c.482T>A (p.Val161Asp)	P	1	https://www.ncbi.nlm.nih.gov/clinvar/variation/91104/
MSH2	NM_000251.2(MSH2):c.551del (p.Phe184fs)	P	1	https://www.ncbi.nlm.nih.gov/clinvar/variation/91132/
MSH2	NM_000251.2(MSH2):c.560T>C (p.Leu187Pro)	P	2	https://www.ncbi.nlm.nih.gov/clinvar/variation/91134/
MSH2	NM_000251.2(MSH2):c.587del (p.Pro196fs)	P	1	https://www.ncbi.nlm.nih.gov/clinvar/variation/91142/
MSH2	NM_000251.2(MSH2):c.592dup (p.Glu198fs)	P	1	https://www.ncbi.nlm.nih.gov/clinvar/variation/91144/
MSH2	NM_000251.2(MSH2):c.792+1G>A	P	1	https://www.ncbi.nlm.nih.gov/clinvar/variation/91205/
MSH2	NM_000251.2(MSH2):c.811_814del (p.Ser271fs)	P	1	https://www.ncbi.nlm.nih.gov/clinvar/variation/91222/
MSH2	NM_000251.2(MSH2):c.862C>T (p.Gln288Ter)	p	2	https://www.ncbi.nlm.nih.gov/clinvar/variation/91233/
MSH2	NM_000251.2(MSH2):c.942+2del	LP	1	https://www.ncbi.nlm.nih.gov/clinvar/variation/91250/
MSH2	NM_000251.2(MSH2):c.970C>T (p.Gln324Ter)	P	1	https://www.ncbi.nlm.nih.gov/clinvar/variation/91261/
MSH2	NM_000251.2(MSH2):c.989dup (p.Asn331fs)	P	1	https://www.ncbi.nlm.nih.gov/clinvar/variation/428458/
MSH2	NM_000251.2(MSH2):c.997T>C (p.Cys333Arg)	P/LP	1	https://www.ncbi.nlm.nih.gov/clinvar/variation/91272/
MSH2	NM_000251.2(MSHH2):c.(366+1_367-1)_(1276+1_1277-1)del)	P	1	https://databases.lovd.nl/shared/variants/0000370719#00013950
MSH2	NM_000251.3(MSH2):c.1147C>T (p.Arg383Ter)	P	3	https://www.ncbi.nlm.nih.gov/clinvar/variation/90554/
MSH2	NM_000251.3(MSH2):c.1165C>T (p.Arg389Ter)	P	2	https://www.ncbi.nlm.nih.gov/clinvar/variation/90557/
MSH2	NM_000251.3(MSH2):c.1226_1227del	P	3	https://www.ncbi.nlm.nih.gov/clinvar/variation/90577/
MSH2	NM_000251.3(MSH2):c.1384C>T (p.Gln462Ter)	P/LP	1	https://www.ncbi.nlm.nih.gov/clinvar/variation/228365/
MSH2	NM_000251.3(MSH2):c.1609A>T (p.Lys537Ter)	P	1	https://www.ncbi.nlm.nih.gov/clinvar/variation/928800/
MSH2	NM_000251.3(MSH2):c.2038C>T (p.Arg680Ter)	P	4	https://www.ncbi.nlm.nih.gov/clinvar/variation/36572/
MSH2	NM_000251.3(MSH2):c.2131C>T (p.Arg711Ter)	P	6	https://www.ncbi.nlm.nih.gov/clinvar/variation/90903/
MSH2	NM_000251.3(MSH2):c.229_230del (p.Ser77fs)	P	1	https://www.ncbi.nlm.nih.gov/clinvar/variation/90953/?new_evidence=false
MSH2	NM_000251.3(MSH2):c.2581C>T (p.Gln861Ter)	P	1	https://www.ncbi.nlm.nih.gov/clinvar/variation/91007/
MSH2	NM_000251.3(MSH2):c.321del (p.Gly108fs)	P	1	https://www.ncbi.nlm.nih.gov/clinvar/variation/801210/
MSH2	NM_000251.3(MSH2):c.803C>A (p.Ser268Ter)	P	1	https://www.ncbi.nlm.nih.gov/clinvar/variation/973386/
MSH2	NM_000251.3(MSH2):c.882del (p.Phe294fs)	P	1	https://www.ncbi.nlm.nih.gov/clinvar/variation/629194/
MSH2	NM_000251.3(MSH2):c.942+3A>T	P	18	https://www.ncbi.nlm.nih.gov/clinvar/variation/36580/
PMS2	NM_000535.7(PMS2):c.1021del (p.Arg341fs)	P	1	https://www.ncbi.nlm.nih.gov/clinvar/variation/9240/
PMS2	NM_000535.7(PMS2):c.137G>A (p.Ser46Asn)	P/LP	1	https://www.ncbi.nlm.nih.gov/clinvar/variation/91301/
PMS2	NM_000535.7(PMS2):c.989-1G>T	P	1	https://www.ncbi.nlm.nih.gov/clinvar/variation/127802/?new_evidence=false
MLH1	NM_001167617.2(MLH1):c.1195del (p.Arg399fs)	P	1	https://www.ncbi.nlm.nih.gov/clinvar/variation/89752/
MLH1	NM_001167617.2(MLH1):c.-140dup	P	1	https://www.ncbi.nlm.nih.gov/clinvar/variation/89756/
MLH1	NM_001167617.2(MLH1):c.1975dup (p.Ter659LeuextTer?)	P	2	https://www.ncbi.nlm.nih.gov/clinvar/variation/90109/
MSH6	NM_001281492.1(MSH6):c.1244_1247del (p.Lys415fs)	P	1	https://www.ncbi.nlm.nih.gov/clinvar/variation/89211/
MSH2	NM_001281492.1(MSH6):c.1244_1247del (p.Lys415fs)	P	1	https://www.ncbi.nlm.nih.gov/clinvar/variation/89211/
MSH6	NM_001281492.1(MSH6):c.238-7522del	P	1	https://www.ncbi.nlm.nih.gov/clinvar/variation/428343/
MSH6	NM_001281492.1(MSH6):c.3124dup (p.Arg1042fs)	P	1	https://www.ncbi.nlm.nih.gov/clinvar/variation/89404/
MLH1	NM_001354630.1(MLH1):c.1732-952_1732-951del	P	1	https://www.ncbi.nlm.nih.gov/clinvar/variation/89887/
The following variants are reported as pathogenic/likely pathogenic variants by the authors but we could not verify them due to the lack of details about the variant
MSH2	(380delAT)
MLH1	c.1981delGCCA (p.Agg1LfsX3)
MLH1	MLH1c.2263-2264del (p.R755Vfs*35
MSH2	G5→G6 frameshift at 183–187 and polymorphism of C1168T in a heterozygous pattern
MSH2	c.1907delC (p.Ala636AspfsX49)
MSH6	c.2345T> C; p.Leu728Pro
MSH2	one base insertion at codon 280 of exon 5 of the hMSH2 gene
MLH1	1772del4
MSH2	(c.293 296dup (p.Val100X) heterozygous duplication).
MSH2	mut exon 14 msh2; del at 2239; codon 747
MSH2	An A to T substitution at nucleotide position 342+3, in intron 5
MSH2	289ins22
MSH2	1003insA
MSH2	c.1544 1548delCAGTG of exon 10
MSH2	338delCA
MSH2	2222del4)
MSH2	IVS4 + 2T>G
MSH2	c.3948del10
MSH2	exon 12 1985 del AG
MSH2	c.1676ins300b
MSH2	c.1126_1127delTT (p.Leu376Thrfs*12) mutation in exon 7
MSH2	1677delT
MSH2	MSH2 5' UTR_Ex8 del
