# Supplementary material for: Characterization of sebaceous and non-sebaceous cutaneous manifestations in patients with lynch syndrome: a systematic review
Source: Fam Cancer. 2022 Nov 23;22(2):167–75. doi: 10.1007/s10689-022-00319-8 (PMC10020322; doi:10.1007/s10689-022-00319-8)
Supplement: Supplementary file 3 — Supplementary file3 (XLSX 15 kb) [file 10689_2022_319_MOESM3_ESM.xlsx]

## Sheet: Sup. 3 Uninfromative Cases
Characterization of Sebaceous and Non-Sebaceous Cutaneous Manifestations in Patients with Lynch Syndrome – A Systematic Review Shahram Aziz1, Hazel O’Sullivan2, Kara Heelan2, Afrina Alam3, Terri P. McVeigh2 Department of Physiology, University of Sulaimani, Sulaymaniyah, Iraq1, The Royal Marsden NHS Foundation Trust, London, UK2, Department of Dermatology, Imperial College London & Chelsea and We…
Online Resource 3: List of Uninformative Cases
Case	Gene	Variants	Reported as	Pathogenicity	Link	Skin Lesions	Non-Skin tumours	IHC/MSI Testing	Family History of Cancer	Notes
1	MSH2	NM_000251.2(MSH2):c.2211-10T>A	VUS	VUS	https://www.ncbi.nlm.nih.gov/clinvar/variation/90927/	Sebaceous adenoma, Melanoma	Colorectal cancer, Prostate cancer	SA: MSH2/MSH6 loss	Positive
2	MSH2	NM_000251.3(MSH2):c.1511-41G>C	VUS	VUS	https://www.ncbi.nlm.nih.gov/clinvar/variation/221162/?new_evidence=false	Sebaceous adenoma	Negative	SA: MMR Intact	Positive
3	MSH2	NM_000251.3(MSH2):c.2120G>A (p.Cys707Tyr)	VUS	VUS	https://www.ncbi.nlm.nih.gov/clinvar/variation/182571/?new_evidence=false	Melanoma	Thyroid Ca, CRC Polyps	Thyroid Ca: MMR Intact/ MSS	Positive
4	MSH2	NM_000251.3(MSH2):c.203G>A (p.Gly68Glu)	P/LP	VUS	https://www.ncbi.nlm.nih.gov/clinvar/variation/820583/?new_evidence=true	Sebaceous Tumour X2	Negative	Both ST: MSH2/MSH6 Loss	Not Reported
5	MSH2	NM_000251.2(MSH2:c.2026T>C	P/LP	VUS	https://databases.lovd.nl/shared/variants/0000371376#00013950	Sebaceoma	liver Cancer, Colon and Endometrial Polyps	Liver Ca: MSH2/MSH6 Loss/MSIH. Colon Polyp: MSH2/MSH2 Loss/MSIH	Positive
6	MSH6	NM_000179.3(MSH6):c.3649A>G (p.Arg1217Gly)	VUS	VUS	https://www.ncbi.nlm.nih.gov/clinvar/variation/135842/?new_evidence=false	Sebaceoma	Endometrial Cancer	Not Reported	Positive
7	MSH6	NM_000179.3(MSH6):c.3572T>C (p.Phe1191Ser)	VUS	VUS	https://www.ncbi.nlm.nih.gov/clinvar/variation/823945/?new_evidence=false	Sebaceous Carcinoma	Negative	SC: MSH6 loss	Positive
8	MSH6	NM_000179.3(MSH6):c.2354A>G (p.His785Arg)	P/LP	VUS	https://www.ncbi.nlm.nih.gov/clinvar/variation/1034588/?new_evidence=false	Sebacous Adenoma	Negative	SA: MSH6 loss/MSIH	Negative
9	MSH6	Not Reported	VUS	U	U	Sebaceous Carcinoma	Endometrial Cancer	SC: MSH6 loss. Endometrial Ca: MSH6 loss	Not Reported
10	MSH6	Not Reported	VUS	U	U	Sebaceous Adenoma (Multiple)	CRC x2, Small Intestinal Ca	Not Reported	Not Reported
11	MSH6	Not Reported	VUS	U	U	SA	CRC x2, Small Intestine Ca	Not Reported	Not Reported
12	MSH6	NM_000179.3(MSH6):c.*23_*26dup	P/LP	U	U	Skin Tumour	Colon Ca x2, Duodenum Ca	Both Colon Ca: MSH2/MSH6 loss/ MSIH	Positive
13	MSH6	NM_000179.3(MSH6):c.*23_*26dup	P/LP	U	U	BCC	Endometrial Cancer, Colon Ca, Hepatobillary Ca	Endometrial Cancer, Colon Ca, Hepatobillary Ca: MSH2/MSH6 loss/MSIH	Positive
14	MSH6	NM_000179.3(MSH6):c.*23_*26dup	P/LP	U	U	Sebacous Adenoma	Ovarian Ca, Endometrial Ca	All MSH2/MSH6 loss/MSIH	Positive
15	MSH6	NM_000179.3(MSH6):c.*23_*26dup	P/LP	U	U	Sebacous Adenoma (Multiple)	Endometrial Ca	Both MSH2/MSH6 loss/MSIH	Positive
16	MSH6	NM_000179.3(MSH6):c.*23_*26dup	P/LP	U	U	Sebacous Adenoma	Small intestinal Ca, Colon adenoma	All sebaceous adenomas and small intestinal Ca: MSH2/MSH6 loss/MSIH	Positive
17	MSH6	NM_000179.3(MSH6):c.*23_*26dup	P/LP	U	U	Sebacous Adenoma x3	Colon Ca x3, Bladder and ureter Ca	Colon Ca x3, Bladder and ureter Ca: MSH2/MSH6 loss/MSIH	Positive
18	MSH2	NM_000251.3(MSH2):c.1168C>T (p.Leu390Phe)	P/LP	Benign	https://www.ncbi.nlm.nih.gov/clinvar/variation/41641/?new_evidence=false	Squamous Cell Ca	Lung Ca, Ureter Ca, Bladder Ca x2, Colon Ca, Breast Ca	Not Reported	Positive	Arsenic Exposure
19	MSH6	NM_000179.3(MSH6):c.2633T>C (p.Val878Ala)	P	Benign	https://www.ncbi.nlm.nih.gov/clinvar/variation/8931/?new_evidence=false	Sebacous Ca, Sebaceous hyperplasia	CRC ca, CRC Polyps	SC: MSH6 Loss	Negative
20	MSH6	NM_000179.3(MSH6):c.116G>A (p.Gly39Glu)	P/LP	Benign	https://www.ncbi.nlm.nih.gov/clinvar/variation/36581/	Sebaceous Ca x2, KA	Negative	SC: MSS	Not Reported	Renal Transplant
21	MSH2	Not Reported	Likely Benign	U	U	Sebaceous Tumour	CRC	ST: MSH2/MSH6 Loss/MSIH	Positive
22	MSH2	Not Reported	Benign	U	U	Sebaceous Tumour	Colorectal cancer	ST: MSH2/MSH6 Loss/ MSIH	Positive
23	MSH2	Not Reported	Benign	U	U	Seb Hyperplasia, SA, SCC	CRC x2, urothelial Ca, Nasal Ca	SA and SCC Intact MLH1/MSH2	Negative
24	NEGATIVE FOR MSH2					SC x3	CRC	SC: MLH1 Absent, MSH2 Present from MLH1/MMSH2	Positive
25	Negative for MLH1 AND MSH2					porokeratosis, porokeratosis, KA	Gastriic Ca, Colon Ca	porokeratosis MSS, seborrhoeic keratosis: MSIH, KA: MSIH	Positive
26	Negative for MLH1 AND MSH2					SA, Seb Hyperplasia, BCC x3, Hamartomas, seborrheic keratoses, seborrheic keratoses	CRC x2, CRC Polyps	CRC: MSH2/MSH6 Loss, MSIH	Positive
27	Negative for MLH1 AND MSH2					SC	CRC	SC: MLH1/MSH2/MSH6 Intact	Positive
28	Negative for MLH1 AND MSH2					SC	Lung Ca	SC: MSH2/MSH6 Loss	Negative
29	Negative for MLH1 AND MSH2					SA, Sebaceoma	CRC x2, Small Intestine Ca, Gastric Ca ,CRC Polyps	Sebaceoma: MSIH, CRC x2: MSIH, Small Intestine MSIH	Positive
30	Negative for MLH1 AND MSH2					SA (Multiple), Sebaceoma	Endometrial Ca	SA, Sebaceoma, and Endometrial MSIH	Positive
31	Negative for MLH1 AND MSH2					SA x2, ST, Sebaceoma x2, seborrheic wart	Breast Ca	All Skin Tumours: MSIH	Positive
32	Negative for MLH1 AND MSH2					seborrheic wart x3, Keratosis	Uterine Ca, CRC	All Four MSIH	Positive
33	Negative for MLH1 AND MSH2					SCC, BCC, keratosis	Negative	SCC: MSIL	Positive
34	NEGATIVE FOR MLH1 AND MSH2					SA (Multiple), Seb Hyperplasia, Sebaceous Tumour	CRC	ST: MSIH	Not Reported
35	NEGATIVE FOR MLH1 AND MSH2					SA x2	Endometrial Ca, CRC	SA: MSI	Not Reported
36	NEGATIVE FOR MLH1 AND MSH2					ST, SA, ST, KA (Multiple)	Renal Cell Ca	SA and ST x2: MSIH	Not Reported
37	NEGATIVE FOR MSH2 AND MSH6					SA, Sebaceoma, SC, Bowen's Disease x3, Molluscum Contagiosum x3	Colon Polyps	SA: MSH2/MSH6, MSIH	Positive	Waldenstrom’s macroglobulinemia and Chemotherapy
38	Negative FOR MLH1/MSH2/MSH6					Melanoma	Negative	Melanoma: Intact, MSI	Positive
39	Negative FOR MLH1/MSH2/MSH6					Melanoma	Negative	Melanoma: Intact, MSI	Positive
40	Negative FOR MLH1/MSH2/MSH6					Melanoma	Negative	Melanoma: Intact, MSS	Positive
41	Negative FOR MLH1/MSH2/MSH6					Melanoma, SA	CRC, Kidney Ca	Melanoma: Intact, MSI	Positive
42	Negative FOR MLH1/MSH2/MSH6					Melanoma	Negative	Melanoa: Intact, MSI	Positive
43	Negative FOR MLH1/MSH2/MSH6					Melanoma	Negative	Melanoa: Intact, MSS	Positive
44	Negative FOR MLH1/MSH2/MSH6					SA	Negative	SA: MSH2/MSH6, MSIH	Positive
45	Negative FOR MLH1/MSH2/MSH6					SA, BCC	Prostate, Lymphoma	SA: MSH2/MSH6, MSIH	Negative
46	Negative FOR MLH1/MSH2/MSH6					SC	Colon Ca, Uterine Ca	SC: MLH1 Loss, MSIH	Positive
47	Negative for MLH1/MSH2/MSH6/PMS2					SC	CRC, Bladder Ca	SC: MSH2/MSH6 Loss	Positive
48	Negative for MLH1/MSH2/MSH6/PMS2					Sebaceou Tumour	Bladder Ca	ST: MSH2/MSH6 Loss	Positive
49	Negative for MLH1/MSH2/MSH6/PMS2					SC	Renal Cell Ca	SC: MSH2/MSH6 Loss, MSIH	Positive
50	Negative for MLH1/MSH2/MSH6/PMS2					SA	Prostate Ca	SA: MLH1/PMS2, MSIH	Positive
51	Negative for MLH1/MSH2/MSH6/PMS2					SC	CRC	SC: Intact, MSS	Negative
52	Negative for MLH1/MSH2/MSH6/PMS2					SC	CRC, Endometrial Sarcoma	SC: Intact, MSS	Negative
