# Supplementary material for: Characterization of sebaceous and non-sebaceous cutaneous manifestations in patients with lynch syndrome: a systematic review
Source: Fam Cancer. 2022 Nov 23;22(2):167–75. doi: 10.1007/s10689-022-00319-8 (PMC10020322; doi:10.1007/s10689-022-00319-8)
Supplement: Supplementary file 4 — Supplementary file4 (XLSX 13 kb) [file 10689_2022_319_MOESM4_ESM.xlsx]

## Sheet: Sup. 4 Skin IHC-MSI status
Characterization of Sebaceous and Non-Sebaceous Cutaneous Manifestations in Patients with Lynch Syndrome – A Systematic Review Shahram Aziz1, Hazel O’Sullivan2, Kara Heelan2, Afrina Alam3, Terri P. McVeigh2 Department of Physiology, University of Sulaimani, Sulaymaniyah, Iraq1, The Royal Marsden NHS Foundation Trust, London, UK2, Department of Dermatology, Imperial College London & Chelsea and We…
Online Resource 4: List of Skin IHC/MSI Statuses
Genotype	N=	Skin Lesion	N (%)	IHC performed	MLH1/PMS2 loss	MLH1 loss	MSH2/MSH6 loss	MSH2 loss	MSH6 loss	PMS2 loss	MMR-proficient	MMR IHC Not reported	MSI testing performed	MSI-High	MSI-Low	MS-Stable	MSI Not reported/undetermined
MSH 2	205	Sebaceous Adenoma	83 (43%)	79			59	1/18*			1	6	33	28	5		50
MSH 2		Basal Cell Carcinoma	2 (1%)	2			1	1					1	1			1
MSH 2		Keratoacanthoma	13 (6%)	12			5	5*			2	1	5	2	2	1	8
MSH 2		Sebaceoma	22 (13)	15			6	1/8*				7	14	14			8
MSH 2		Bowen Disease	1 (1%)	1				1*					0				1
MSH 2		Squamous Cell Carcinoma	15 (3%)	15			10	3*	1	1			12	6	1	5	3
MSH 2		Sebaceous Carcinoma	35 (16%)	35			27	8*					17	16		1	18
MSH 2		Actinic Keratosis	1 (1%)	1				1*					0				1
MSH 2		Epidermal Cyst	1 (1%)	1							1		0				1
MSH 2		Sebaceous Hyperplasia	2 (1%)	1				1*				1	1	1			1
MSH 2		Mycosis Fungoides	1 (1%)	1			1						0				1
MSH 2		Melanoma	1 (1%)	1				1					1	1
MSH 2		Intradermal Melanocytic Nevus	1 (1%)	1							1		1			1
MSH 2		S. Tumor	26 (11%)	21			14	1/6*				5	8	8			18
MSH 6	29	Sebaceous Adenoma	17 (57%)	17			6		10		1		2			2	15
MSH 6		Basal Cell Carcinoma	1 (3%)	1					1				0				1
MSH 6		Sebaceoma	3 (11%)	3					3				0				3
MSH 6		Squamous Cell Carcinoma	1 (3%)	1					1				0				1
MSH 6		Sebaceous Carcinoma	3 (11%)	3					3				0				3
MSH 6		Sebaceous Tumour	3 (11%)	3					3				1	1			2
MSH 6		Langerhan’s Cell Histiocytosis	1 (3%)	1							1		0				1
MLH1	43	Sebaceous Adenoma	14 (36%)	14	8	4*					2		4	4			10
MLH1		Sebaceoma	5 (11%)	4	2	2*						1	4	4			1
MLH1		Squamous Cell Carcinoma	7 (14%)	6	6							1	4	3		1	3
MLH1		Sebaceous Carcinoma	6 (14%)	6	4	2*							3	3			3
MLH1		Sebaceous Tumour	8 (16%)	6	4	1*					1	2	2	2			6
MLH1		Keratoacanthoma	2 (6%)	2	2								0				2
MLH1		Melanoma	1 (3%)	1							1		1	1
PMS2	1	Sebaceous Adenoma	1 (100)	1							1		0				1
* = only MLH1 and MSH2 tested
Additionally there were 50 more skin lesions including 3 sebaceous adenomas from which 2 showed MMR loss and 1 was MMR proficient, and 47 sebaceous tumours from which 46 showed MMR loss and 1 was MMR profienct.
